# Supplementary material for: (4-Chloro­phen­yl)methanaminium chloride hemihydrate
Source: Acta Crystallogr Sect E Struct Rep Online. 2010 Jun 16;66(Pt 7):o1627. doi: 10.1107/S1600536810021100 (PMC3006684; doi:10.1107/S1600536810021100)
Supplement: Supplementary file 2 [file e-66-o1627-Isup2.hkl]

#
# h,k,l, Fc-squared, Fo-squared, sigma(Fo-squared) and status flag
#
data_I
_shelx_title ' cad4 in C 2/c'
_shelx_refln_list_code          4
_shelx_F_calc_maximum      297.48
_exptl_crystal_F_000       776.00
_reflns_d_resolution_high  0.5981
 
loop_
 _symmetry_equiv_pos_as_xyz
 'x, y, z'
 '-x, y, -z+1/2'
 'x+1/2, y+1/2, z'
 '-x+1/2, y+1/2, -z+1/2'
 '-x, -y, -z'
 'x, -y, z-1/2'
 '-x+1/2, -y+1/2, -z'
 'x+1/2, -y+1/2, z-1/2'
 
_cell_length_a    30.4618
_cell_length_b     4.8898
_cell_length_c    11.7380
_cell_angle_alpha  90.000
_cell_angle_beta   99.966
_cell_angle_gamma  90.000
 
_shelx_F_squared_multiplier     1.000
 
loop_
 _refln_index_h
 _refln_index_k
 _refln_index_l
 _refln_F_squared_calc
 _refln_F_squared_meas
 _refln_F_squared_sigma
 _refln_observed_status
   4   0   0       49.59       85.29      4.24 o
   6   0   0       41.12       45.59      3.86 o
   8   0   0     3697.07     3520.91     22.63 o
  10   0   0     9822.88     9228.65     40.58 o
  12   0   0    12007.51    10898.70     50.02 o
  14   0   0       43.05       47.10      5.26 o
  16   0   0        1.43       -3.03      7.09 o
  18   0   0    13157.53    12407.07     64.73 o
  20   0   0     1499.78     1471.54     41.00 o
  22   0   0    10800.34    10077.28    109.51 o
  24   0   0      124.34      196.00      9.95 o
  26   0   0      710.55      701.63     15.21 o
  28   0   0     5072.99     5001.49     38.72 o
  30   0   0      503.01      525.69     17.18 o
  32   0   0      280.33      278.84     13.38 o
  34   0   0     1553.39     1639.71     26.66 o
  36   0   0       82.08      117.15     15.38 o
  38   0   0      295.15      296.83     15.87 o
  40   0   0      709.85      783.08     29.42 o
  42   0   0       32.97       70.96     14.15 o
  44   0   0       47.13       62.54     40.03 o
  46   0   0       53.28       52.42     15.79 o
  48   0   0        1.12       -6.98     20.09 o
  50   0   0      109.34      108.77     52.70 o
   3   1   0        0.29       20.66      8.48 o
   5   1   0    16615.70    17114.29     49.80 o
   7   1   0    13850.47    14677.69    300.66 o
   9   1   0      254.43      322.40      7.00 o
  11   1   0      236.68      189.80     12.72 o
  13   1   0       54.52       64.40      5.39 o
  15   1   0      947.42      919.53     12.56 o
  17   1   0      154.76      152.93      7.54 o
  19   1   0       30.36       29.30      6.31 o
  21   1   0     1906.75     1829.73     20.69 o
  23   1   0       86.67       75.84     13.06 o
  25   1   0      172.23      169.98     19.19 o
  27   1   0     1139.48     1070.59     39.94 o
  29   1   0      938.37      912.81     18.86 o
  31   1   0       99.78       92.51     11.29 o
  33   1   0      257.19      267.92     13.96 o
  35   1   0       65.80       71.06     25.77 o
  37   1   0        2.84      -10.25     18.44 o
  39   1   0        3.07       12.55     13.37 o
  41   1   0        9.25        1.70     33.02 o
  43   1   0       96.45       80.15     21.22 o
  45   1   0        0.00       -0.04     21.49 o
  47   1   0        2.98       25.68     20.24 o
  49   1   0        0.24      -22.13     22.13 o
   0   2   0     5346.40     5844.50     50.66 o
   2   2   0      217.88      190.77      6.26 o
   4   2   0     2645.50     2935.11     20.40 o
   6   2   0      307.93      384.30      8.94 o
   8   2   0      197.19      131.21      6.45 o
  10   2   0      930.27      984.30     12.94 o
  12   2   0      556.03      617.21     11.26 o
  14   2   0      401.56      422.43     24.62 o
  16   2   0     1774.93     1847.88     53.86 o
  18   2   0     1554.86     1619.00     44.12 o
  20   2   0       57.15       70.74      8.18 o
  22   2   0      297.80      326.97     11.72 o
  24   2   0      261.32      256.77     11.76 o
  26   2   0      158.19      156.98     13.73 o
  28   2   0        0.10       -0.59     12.47 o
  30   2   0        0.06        6.65     13.35 o
  32   2   0       40.17       28.12     12.82 o
  34   2   0       14.42       31.57     12.38 o
  36   2   0       86.42      102.18     21.43 o
  38   2   0       88.21       74.66     24.92 o
  40   2   0       55.01      108.88     32.12 o
  42   2   0        0.49       11.80     15.96 o
  44   2   0       14.24       23.49     35.95 o
  46   2   0        8.97       -1.39     22.27 o
  48   2   0        5.31       34.21     33.93 o
   1   3   0     2488.62     2521.34     21.42 o
   3   3   0      244.18      277.52      9.41 o
   5   3   0     3134.10     3403.75     28.03 o
   7   3   0     4479.75     4640.59     32.62 o
   9   3   0        1.72       -3.33      9.34 o
  11   3   0     8866.72     8965.52    214.60 o
  13   3   0      107.08      100.82     17.30 o
  15   3   0      412.38      424.05     12.28 o
  17   3   0      913.56      938.85     24.71 o
  19   3   0       37.81       40.40     11.03 o
  21   3   0      667.21      671.12     36.47 o
  23   3   0      326.29      331.58     27.22 o
  25   3   0       79.37       80.34      9.95 o
  27   3   0      252.79      231.43     19.44 o
  29   3   0     1661.44     1628.81     27.37 o
  31   3   0        7.15      -12.09     16.27 o
  33   3   0      600.04      661.09     36.43 o
  35   3   0       32.55       22.65     21.08 o
  37   3   0        0.60       10.16     17.79 o
  39   3   0       91.52       91.75     24.52 o
  41   3   0       17.45       27.21     17.16 o
  43   3   0        0.07        7.09     20.78 o
  45   3   0       34.72       56.00     16.55 o
   0   4   0     6064.30     6206.93     61.35 o
   2   4   0        9.60       17.26      9.26 o
   4   4   0      263.92      252.12     11.25 o
   6   4   0      173.67      184.52     10.91 o
   8   4   0     1473.73     1473.15     21.90 o
  10   4   0     3331.45     3296.91     74.67 o
  12   4   0      831.07      803.63     16.89 o
  14   4   0      153.14      150.85     17.38 o
  16   4   0        1.73       -0.85     19.99 o
  18   4   0     1138.86     1178.53     38.01 o
  20   4   0      352.23      355.42     19.41 o
  22   4   0      552.71      494.14     22.96 o
  24   4   0       29.68       21.62     13.03 o
  26   4   0      112.36      121.18     12.95 o
  28   4   0      902.92      931.95     85.42 o
  30   4   0      248.09      278.42     16.78 o
  32   4   0      127.43      113.76     14.92 o
  34   4   0       46.04       66.87     15.94 o
  36   4   0       10.33       -3.51     20.19 o
  38   4   0       56.38       46.99     15.94 o
  40   4   0       52.94       43.49     18.08 o
  42   4   0       11.86       24.11     15.05 o
   1   5   0       59.25       74.79     21.19 o
   3   5   0      188.29      206.92     29.91 o
   5   5   0      261.56      288.03     13.76 o
   7   5   0       55.17       35.09     11.25 o
   9   5   0       19.38       25.10     10.64 o
  11   5   0      293.63      307.95     15.78 o
  13   5   0      352.36      350.35     15.91 o
  15   5   0       26.08       25.82     13.15 o
  17   5   0        0.46        6.27     26.76 o
  19   5   0       13.07       28.08     13.45 o
  21   5   0      278.26      317.29     16.53 o
  23   5   0        0.02       -9.74     26.71 o
  25   5   0       12.66        5.73     17.75 o
  27   5   0       52.18       39.49     15.37 o
  29   5   0       91.19       95.34     15.73 o
  31   5   0       22.16       26.45     33.74 o
  33   5   0       13.54       18.96     21.60 o
  35   5   0       24.07       14.29     22.33 o
  37   5   0        8.50       -9.69     23.25 o
  39   5   0        5.11      -24.90     24.90 o
   0   6   0      771.68      767.81     30.46 o
   2   6   0      181.93      183.28     15.17 o
   4   6   0       23.87       21.57     14.38 o
   6   6   0      132.16      108.86     20.21 o
   8   6   0       44.48       43.92     12.59 o
  10   6   0       77.97      102.60     13.38 o
  12   6   0       55.50       64.34     20.90 o
  14   6   0       42.99        6.68     20.06 o
  16   6   0      175.59      211.98     15.17 o
  18   6   0      201.27      191.34     16.79 o
  20   6   0       68.79       68.19     14.43 o
  22   6   0       72.64       66.71     16.00 o
  24   6   0       27.24       48.65     14.39 o
  26   6   0       24.17       18.38     18.15 o
  28   6   0       81.17      121.64     58.05 o
  30   6   0        1.77      -22.18     22.18 o
  32   6   0        3.43       -3.25     22.36 o
  34   6   0       13.19       37.29     25.69 o
   1   7   0      115.56      108.56     19.22 o
   3   7   0      135.76      129.97     16.02 o
   5   7   0        0.35       32.32     13.73 o
   7   7   0      106.88      131.55     16.66 o
   9   7   0       17.11       28.72     26.23 o
  11   7   0      122.79       98.16     16.85 o
  13   7   0        7.28        1.61     22.52 o
  15   7   0       77.56       73.42     16.52 o
  17   7   0       20.07       23.69     21.70 o
  19   7   0       86.32       68.47     17.90 o
  21   7   0      158.62      153.94     21.91 o
  23   7   0        4.85       -4.17     23.38 o
  25   7   0        0.61       -1.39     18.61 o
   0   8   0        0.01       13.01     28.57 o
   2   8   0       73.41       62.24     28.20 o
   4   8   0        0.42        5.84     18.62 o
   6   8   0        0.46      -21.22     24.09 o
   8   8   0        0.21      -22.11     24.74 o
  10   8   0       98.16       93.50     18.68 o
 -49   1   1       14.60        8.49     22.78 o
 -47   1   1      154.88      148.01     33.51 o
 -45   1   1       12.23        7.19     20.19 o
 -43   1   1       18.55       25.99     20.47 o
 -41   1   1      264.42      296.32     17.60 o
 -39   1   1        8.04       18.82     17.31 o
 -37   1   1       37.22       48.88     12.57 o
 -35   1   1      748.00      734.65     20.14 o
 -33   1   1      767.43      755.44     19.35 o
 -31   1   1        9.02       14.93     11.64 o
 -29   1   1     1164.62     1132.79     58.97 o
 -27   1   1      441.15      423.79     43.10 o
 -25   1   1     2865.39     2768.42     27.35 o
 -23   1   1     1468.92     1387.48     27.38 o
 -21   1   1        0.48       -8.64     11.99 o
 -19   1   1     1931.80     1911.74     20.01 o
 -17   1   1        2.17       -3.60     11.38 o
 -15   1   1      127.81      117.79      6.42 o
 -13   1   1     1192.56     1255.90     13.29 o
 -11   1   1     7598.66     7684.44    118.68 o
  -9   1   1      101.44       73.45     15.33 o
  -7   1   1    88494.05    80231.97   7255.29 o
  -5   1   1     3102.98     3092.59     40.26 o
  -3   1   1      348.19      350.48      6.17 o
  -1   1   1       44.08       72.14      4.22 o
   1   1   1     1366.58     1645.30     42.35 o
   3   1   1     3916.36     4713.21    125.47 o
   5   1   1     1068.08     1145.81     44.50 o
   7   1   1     2305.36     2332.57     95.77 o
   9   1   1      311.24      387.18     14.38 o
  11   1   1    16179.71    16058.66    522.72 o
  13   1   1      227.61      211.78     13.39 o
  15   1   1    13751.79    13338.07    141.17 o
  17   1   1     1734.39     1829.57     27.47 o
  19   1   1       45.28       42.92      6.48 o
  21   1   1     1420.66     1341.58     46.81 o
  23   1   1      182.12      162.13     15.20 o
  25   1   1      261.50      241.56     16.93 o
  27   1   1      767.80      782.39     24.68 o
  29   1   1      241.65      245.95     30.21 o
  31   1   1      142.07      150.00     19.22 o
  33   1   1      672.53      680.86     19.03 o
  35   1   1        2.10       -1.33     13.12 o
  37   1   1      232.09      249.42     15.84 o
  39   1   1      147.05      117.81     15.17 o
  41   1   1        0.26      -16.61     30.92 o
  43   1   1       49.35       66.97     22.15 o
  45   1   1        6.69       32.51     16.24 o
  47   1   1       18.41      -11.72     22.36 o
  49   1   1       16.92       11.93     19.35 o
 -48   2   1       15.66        3.44     17.73 o
 -46   2   1       13.00      -16.90     21.50 o
 -44   2   1       37.70       18.78     17.73 o
 -42   2   1      114.97      146.87     15.86 o
 -40   2   1      634.52      686.96     22.17 o
 -38   2   1        7.31       -9.63     17.63 o
 -36   2   1      686.47      632.55     24.30 o
 -34   2   1        2.99       12.41     14.83 o
 -32   2   1       61.94       46.75     11.51 o
 -30   2   1       80.13       94.06     10.85 o
 -28   2   1     1290.32     1253.49     21.73 o
 -26   2   1      289.74      262.78     12.29 o
 -24   2   1      700.33      608.02     15.21 o
 -22   2   1       28.79       28.70      8.14 o
 -20   2   1       87.65       86.48      8.08 o
 -18   2   1     8051.71     7577.12     70.34 o
 -16   2   1      750.42      756.44     20.10 o
 -14   2   1    12602.85    12819.10    353.99 o
 -12   2   1     7429.10     8069.05    107.94 o
 -10   2   1       65.27       82.08      6.18 o
  -8   2   1        1.46        2.97      7.52 o
  -6   2   1    26592.69    26884.77    754.44 o
  -4   2   1     1380.30     1474.55     20.58 o
  -2   2   1     1945.53     2121.80     56.62 o
   0   2   1     7557.73     7594.35    121.63 o
   2   2   1     1307.69     1418.44     13.30 o
   4   2   1    20961.98    20442.93     70.71 o
   6   2   1      444.45      464.84      8.83 o
   8   2   1     4767.06     5127.38    153.36 o
  10   2   1     4864.09     5310.50    161.00 o
  12   2   1     1539.49     1450.06     62.52 o
  14   2   1     5438.79     5364.77    157.40 o
  16   2   1      967.72      947.35     15.06 o
  18   2   1      284.18      256.47     10.59 o
  20   2   1     2101.20     1991.41     24.52 o
  22   2   1     8029.59     7835.78    101.56 o
  24   2   1     1252.13     1237.65     28.09 o
  26   2   1      493.49      504.91     23.74 o
  28   2   1       33.39       15.00     11.52 o
  30   2   1       31.64       24.23     10.21 o
  32   2   1      914.19      867.15     21.62 o
  34   2   1      195.92      231.73     14.80 o
  36   2   1      190.36      212.60     14.97 o
  38   2   1       28.77       62.84     13.60 o
  40   2   1      101.54       97.89     14.52 o
  42   2   1        6.41       -6.43     20.21 o
  44   2   1      254.73      264.53     29.94 o
  46   2   1        0.33       44.87     20.42 o
  48   2   1       44.91       41.23     19.94 o
 -47   3   1        4.14      -22.24     22.24 o
 -45   3   1        0.00      -17.69     17.69 o
 -43   3   1       19.86       31.69     17.48 o
 -41   3   1       11.81       34.51     16.74 o
 -39   3   1       48.66       31.89     25.11 o
 -37   3   1       30.27       24.48     15.85 o
 -35   3   1      234.72      222.24     18.85 o
 -33   3   1      316.53      315.65     16.68 o
 -31   3   1       84.97       88.41     12.16 o
 -29   3   1        1.71        2.94     14.73 o
 -27   3   1      138.38      132.99     19.59 o
 -25   3   1        8.90        1.30     13.83 o
 -23   3   1        0.20        9.48     10.25 o
 -21   3   1      465.03      478.51     29.55 o
 -19   3   1      993.63     1036.24     18.34 o
 -17   3   1      626.19      587.42     27.75 o
 -15   3   1        6.62       21.02      7.31 o
 -13   3   1       84.25       94.69      8.39 o
 -11   3   1      434.59      427.87     13.07 o
  -9   3   1      531.82      551.91     12.00 o
  -7   3   1      297.72      345.33     12.19 o
  -5   3   1      418.02      441.97     10.69 o
  -3   3   1     1230.75     1250.82     15.81 o
  -1   3   1      243.18      283.94      8.99 o
   1   3   1     2394.01     2383.34     20.76 o
   3   3   1     4726.59     4802.16     35.92 o
   5   3   1        0.05       -3.64      8.86 o
   7   3   1       15.60       32.74      6.67 o
   9   3   1      485.20      444.87     11.20 o
  11   3   1       77.50       86.80      8.42 o
  13   3   1       51.25       47.63     10.00 o
  15   3   1      152.11      125.42      9.42 o
  17   3   1       34.50       20.85     10.42 o
  19   3   1      409.67      385.77     12.84 o
  21   3   1      184.92      155.95     23.81 o
  23   3   1       44.78       24.96     14.82 o
  25   3   1      285.70      292.18     13.63 o
  27   3   1        0.36        8.50     17.46 o
  29   3   1        0.10       -4.08     14.64 o
  31   3   1      302.47      257.93     22.88 o
  33   3   1       19.73       38.70     14.57 o
  35   3   1       18.22       15.87     14.33 o
  37   3   1       38.34       50.25     14.87 o
  39   3   1       29.26       33.75     27.53 o
  41   3   1        0.07      -13.80     29.69 o
  43   3   1       27.13       11.49     19.35 o
  45   3   1        2.98      -16.23     22.84 o
 -44   4   1        5.67       -0.32     23.53 o
 -42   4   1        3.85       20.97     16.37 o
 -40   4   1       36.34       56.72     16.25 o
 -38   4   1       10.98      -14.83     21.31 o
 -36   4   1      228.52      255.90     19.51 o
 -34   4   1      124.02      101.73     14.97 o
 -32   4   1        1.06      -17.43     18.02 o
 -30   4   1      108.62      118.41     14.15 o
 -28   4   1       73.88       82.22     26.20 o
 -26   4   1        0.21       -6.16     15.91 o
 -24   4   1      184.77      193.51     29.67 o
 -22   4   1      399.42      418.71     15.44 o
 -20   4   1      135.36      108.83     11.78 o
 -18   4   1     1140.16     1208.37     21.97 o
 -16   4   1       77.38       79.21     11.51 o
 -14   4   1      538.79      556.62     15.18 o
 -12   4   1     1195.62     1160.31     19.80 o
 -10   4   1      144.76      130.82     10.57 o
  -8   4   1      254.07      250.28     11.88 o
  -6   4   1        1.80      -10.71     11.46 o
  -4   4   1      712.58      686.99     35.81 o
  -2   4   1      992.00     1057.82     29.74 o
   0   4   1     1307.87     1308.83     19.22 o
   2   4   1       64.63       69.66     14.98 o
   4   4   1     3182.15     3119.69     28.64 o
   6   4   1     1121.90     1112.70     18.72 o
   8   4   1        7.10       10.23     12.83 o
  10   4   1      111.05      103.95     10.90 o
  12   4   1        3.70      -13.46     13.46 o
  14   4   1       10.85       40.67     11.94 o
  16   4   1       10.18       19.01      9.29 o
  18   4   1      252.74      234.38     12.86 o
  20   4   1      373.52      372.11     14.90 o
  22   4   1     1056.06     1100.96     34.00 o
  24   4   1      142.49      128.66     20.31 o
  26   4   1      370.82      423.78     27.38 o
  28   4   1      167.81      188.53     14.95 o
  30   4   1       50.60       48.28     13.53 o
  32   4   1        0.01        9.88     17.55 o
  34   4   1        0.82      -11.31     19.47 o
  36   4   1       33.45       19.32     21.19 o
  38   4   1       38.27       41.36     17.87 o
  40   4   1       17.11        4.41     17.42 o
  42   4   1        3.88      -20.38     22.90 o
 -39   5   1       25.56      -24.81     24.81 o
 -37   5   1       21.29       50.75     16.18 o
 -35   5   1      139.30      137.91     17.96 o
 -33   5   1       44.98       59.88     14.71 o
 -31   5   1       26.48       13.73     15.61 o
 -29   5   1      294.27      276.05     18.07 o
 -27   5   1       11.10       17.93     15.27 o
 -25   5   1      397.96      382.06     18.67 o
 -23   5   1      130.57      135.83     25.94 o
 -21   5   1        8.71       27.16     14.95 o
 -19   5   1      183.96      156.42     14.58 o
 -17   5   1     1071.17     1027.31     22.68 o
 -15   5   1       61.02       36.67     20.44 o
 -13   5   1       97.92      112.28     26.98 o
 -11   5   1      206.83      205.15     20.29 o
  -9   5   1       27.36       52.07     14.31 o
  -7   5   1     3033.45     2877.97     32.18 o
  -5   5   1       66.50       66.35     10.84 o
  -3   5   1      202.76      203.30     12.67 o
  -1   5   1      418.60      401.30     15.18 o
   1   5   1      257.96      244.33     13.00 o
   3   5   1      865.22      839.13     19.21 o
   5   5   1      700.07      653.07     18.78 o
   7   5   1        0.45       -3.55     13.92 o
   9   5   1       73.57       50.25     29.21 o
  11   5   1      979.03      943.26     21.15 o
  13   5   1        4.30       -2.29     12.57 o
  15   5   1      600.92      609.55     18.26 o
  17   5   1       57.62       48.52     48.54 o
  19   5   1      118.76       95.95     13.47 o
  21   5   1      887.94      978.49     23.43 o
  23   5   1       77.66      116.39     13.46 o
  25   5   1       21.70       13.56     14.55 o
  27   5   1      113.77      104.14     14.81 o
  29   5   1       12.09       11.86     17.06 o
  31   5   1        0.28      -16.31     20.14 o
  33   5   1      192.25      207.17     18.38 o
  35   5   1        0.06        0.04     21.61 o
  37   5   1       11.53       15.72     23.69 o
  39   5   1       18.18        7.78     22.80 o
 -34   6   1       22.21       21.99     23.99 o
 -32   6   1        0.18       15.15     20.86 o
 -30   6   1        1.79      -11.84     23.32 o
 -28   6   1      151.55      151.02     27.48 o
 -26   6   1       23.02       17.47     19.62 o
 -24   6   1      104.40      105.91     15.62 o
 -22   6   1       40.69        8.73     19.47 o
 -20   6   1       37.28       52.76     35.77 o
 -18   6   1        7.08        7.47     18.87 o
 -16   6   1       85.68       87.03     14.52 o
 -14   6   1       73.06       76.11     13.52 o
 -12   6   1       58.85       57.79     24.12 o
 -10   6   1      247.86      222.28     26.23 o
  -8   6   1      243.22      244.14     15.89 o
  -6   6   1      330.94      368.03     17.04 o
  -4   6   1      245.16      245.27     15.76 o
  -2   6   1       10.21      -10.75     17.41 o
   0   6   1      115.52      112.32     13.16 o
   2   6   1      105.20      100.55     13.90 o
   4   6   1      151.89      155.57     15.86 o
   6   6   1       65.06       59.39     28.97 o
   8   6   1        5.67      -20.67     21.56 o
  10   6   1        5.37      -18.24     18.24 o
  12   6   1      234.22      260.60     16.90 o
  14   6   1      824.62      777.25     23.65 o
  16   6   1        8.84        0.03     18.58 o
  18   6   1        0.01        1.43     23.29 o
  20   6   1       48.76       66.82     14.13 o
  22   6   1       13.51       15.56     15.56 o
  24   6   1      108.10      123.38     19.35 o
  26   6   1       40.19       20.89     22.98 o
  28   6   1        4.65       -5.20     23.75 o
  30   6   1        1.08       -3.03     21.05 o
  32   6   1       73.58       84.95     17.40 o
 -25   7   1       58.90       37.70     19.44 o
 -23   7   1       22.82       37.75     16.12 o
 -21   7   1        5.92      -19.31     23.64 o
 -19   7   1        0.72      -15.99     21.92 o
 -17   7   1       49.18       53.17     16.13 o
 -15   7   1        2.28      -22.45     22.45 o
 -13   7   1       96.25       98.36     16.92 o
 -11   7   1        4.78       33.61     14.08 o
  -9   7   1      119.21      122.17     16.50 o
  -7   7   1      106.09      102.13     14.96 o
  -5   7   1       91.78      107.68     19.16 o
  -3   7   1       26.67       23.04     17.18 o
  -1   7   1        1.24       -3.39     22.95 o
   1   7   1       18.80       37.20     14.10 o
   3   7   1        0.32      -22.20     26.71 o
   5   7   1        2.09       -1.41     20.04 o
   7   7   1       22.26       10.88     20.84 o
   9   7   1      173.40      169.35     17.85 o
  11   7   1        2.35       16.84     15.92 o
  13   7   1        8.87       16.13     21.38 o
  15   7   1       89.39      115.09     16.38 o
  17   7   1       90.62      103.43     20.39 o
  19   7   1       10.49      -21.49     21.49 o
  21   7   1        0.12        5.93     22.12 o
  23   7   1        0.18        8.56     22.69 o
  25   7   1        8.07       13.32     23.08 o
 -10   8   1        2.02       39.19     19.70 o
  -8   8   1       10.37       -8.64     23.64 o
  -6   8   1       49.16       59.07     16.32 o
  -4   8   1        0.02       14.07     22.77 o
  -2   8   1        2.83       22.62     15.38 o
   0   8   1       69.71       65.92     24.76 o
   2   8   1       25.39       15.69     25.77 o
   4   8   1       15.16       17.31     22.81 o
   6   8   1        7.94       18.67     18.73 o
   8   8   1        7.97       20.45     28.44 o
 -50   0   2       30.01       42.42     18.71 o
 -48   0   2        5.04       -8.20     21.70 o
 -46   0   2       35.59       42.35     14.35 o
 -44   0   2        1.15       -2.42     19.31 o
 -42   0   2      154.70      128.34     15.55 o
 -40   0   2      235.74      258.24     16.15 o
 -38   0   2       71.91       68.07     12.74 o
 -36   0   2      174.78      237.92     14.63 o
 -34   0   2      486.21      453.28     17.40 o
 -32   0   2     2391.75     2264.77     29.81 o
 -30   0   2     2002.33     2003.86     27.04 o
 -28   0   2      243.02      237.63     24.45 o
 -26   0   2      346.61      336.84     11.80 o
 -24   0   2      156.78      138.93      8.71 o
 -22   0   2        1.01        3.34      9.62 o
 -20   0   2     6263.82     6347.90     42.32 o
 -18   0   2     8187.98     7825.55     96.08 o
 -16   0   2       43.50       35.83      5.31 o
 -14   0   2    17817.63    17043.34     86.59 o
 -12   0   2      666.75      671.46     16.45 o
 -10   0   2    11503.57    11006.63    126.86 o
  -8   0   2       38.20       72.01      4.37 o
  -6   0   2      310.69      403.29      8.70 o
  -4   0   2     9929.37    10842.97     91.97 o
  -2   0   2     5245.43     5060.38     21.86 o
   0   0   2        9.02       26.18      3.37 o
   2   0   2    31569.43    31553.56     60.80 o
   4   0   2    39048.15    42919.73    711.28 o
   6   0   2     1122.05     1401.46     10.89 o
   8   0   2    58699.33    58697.50    293.26 o
  10   0   2     2484.44     2661.76     18.82 o
  12   0   2      138.46      118.97      6.03 o
  14   0   2       49.07      121.08      6.35 o
  16   0   2      882.53      791.36     12.46 o
  18   0   2     1434.44     1552.53     17.61 o
  20   0   2      409.74      393.00     11.01 o
  22   0   2      711.18      645.82     13.98 o
  24   0   2        7.96        5.46     10.97 o
  26   0   2     3249.93     3098.16     43.86 o
  28   0   2       45.04       25.55     19.48 o
  30   0   2     2084.33     1979.60     27.72 o
  32   0   2      483.18      450.95     16.73 o
  34   0   2       55.88       12.97     16.41 o
  36   0   2      117.83      150.99     18.63 o
  38   0   2      105.28      103.66     14.08 o
  40   0   2        2.52       28.50     14.38 o
  42   0   2      120.97      116.16     16.21 o
  44   0   2       56.22       62.64     19.75 o
  46   0   2       74.87       46.49     16.77 o
  48   0   2       46.55       58.63     31.80 o
 -49   1   2        0.74       -7.26     34.17 o
 -47   1   2      182.27      170.80     19.23 o
 -45   1   2        2.04        3.97     25.51 o
 -43   1   2       63.84       82.34     14.70 o
 -41   1   2      115.41       93.33     14.90 o
 -39   1   2       77.82       72.65     14.33 o
 -37   1   2      431.48      458.03     17.46 o
 -35   1   2       90.52       93.88     14.37 o
 -33   1   2       62.51       55.13     22.66 o
 -31   1   2      152.22      126.68     20.31 o
 -29   1   2      166.05      163.20     11.21 o
 -27   1   2       77.78       91.13     24.02 o
 -25   1   2     4913.08     4626.80     34.94 o
 -23   1   2        6.17       22.21      6.94 o
 -21   1   2      484.29      430.78     11.45 o
 -19   1   2     1615.39     1601.73     34.86 o
 -17   1   2      680.42      669.78     11.59 o
 -15   1   2      916.59      787.57     11.86 o
 -13   1   2    14502.60    14893.81    490.87 o
 -11   1   2      307.31      344.76      7.70 o
  -9   1   2     9674.45     9917.90    318.15 o
  -7   1   2     1485.75     1344.16     28.28 o
  -5   1   2      920.27      888.42      9.21 o
  -3   1   2    41798.69    41388.66   2973.95 o
  -1   1   2     1848.90     1916.34     46.97 o
   1   1   2      447.27      415.14      8.23 o
   3   1   2    15730.28    16058.28    201.51 o
   5   1   2     4391.10     4323.22    159.11 o
   7   1   2     1283.15     1290.36     72.62 o
   9   1   2     1504.39     1650.36     68.30 o
  11   1   2     1304.34     1193.46     24.42 o
  13   1   2      338.73      354.61     13.84 o
  15   1   2     8231.85     8087.16    115.30 o
  17   1   2      421.65      397.58     20.65 o
  19   1   2       14.61       15.42      7.44 o
  21   1   2      142.50      115.90     15.49 o
  23   1   2       18.78       25.24      9.46 o
  25   1   2     3145.23     2979.94     60.72 o
  27   1   2       98.55      101.94     21.30 o
  29   1   2       70.32       79.53     21.22 o
  31   1   2       40.24       37.73     10.59 o
  33   1   2      205.04      234.79     20.23 o
  35   1   2       37.79       52.01     12.36 o
  37   1   2      292.71      318.84     16.63 o
  39   1   2        0.39      -13.00     18.52 o
  41   1   2        7.67        0.33     19.12 o
  43   1   2       47.05       46.91     17.81 o
  45   1   2        4.22      -20.16     21.68 o
  47   1   2       12.54       -0.07     22.50 o
 -48   2   2       40.15       51.07     17.86 o
 -46   2   2       25.44       35.64     17.58 o
 -44   2   2        0.84        8.21     15.62 o
 -42   2   2       19.51       17.08     20.57 o
 -40   2   2        2.70       -2.77     18.50 o
 -38   2   2        0.02       33.15     32.01 o
 -36   2   2      251.94      268.55     16.24 o
 -34   2   2       17.66        9.65     15.67 o
 -32   2   2      221.76      212.36     13.20 o
 -30   2   2       63.64       47.65     25.32 o
 -28   2   2       13.91       22.89     18.90 o
 -26   2   2      227.19      234.17     18.88 o
 -24   2   2      110.47       99.65      9.49 o
 -22   2   2       72.60       56.27     15.27 o
 -20   2   2        4.31       21.49     16.84 o
 -18   2   2      334.93      352.28     10.62 o
 -16   2   2      143.01      128.15      8.43 o
 -14   2   2     9704.87     9859.86     95.05 o
 -12   2   2       72.86       71.74      6.76 o
 -10   2   2        9.23       21.61      9.22 o
  -8   2   2      479.02      511.74      9.83 o
  -6   2   2      650.12      824.01     11.21 o
  -4   2   2      105.84      107.88      5.84 o
  -2   2   2       53.88       47.84      5.25 o
   0   2   2     1314.18     1383.94     51.95 o
   2   2   2       46.63       63.55      5.56 o
   4   2   2     2679.03     2488.55     78.65 o
   6   2   2        9.60       -2.31      7.43 o
   8   2   2     6286.15     6542.93    287.01 o
  10   2   2      806.28      803.12     34.87 o
  12   2   2       67.00       81.03     10.80 o
  14   2   2      347.82      322.88     10.01 o
  16   2   2        0.13        0.17     10.20 o
  18   2   2     1462.51     1358.64     49.45 o
  20   2   2      422.90      406.12     25.04 o
  22   2   2       90.66       82.33      9.93 o
  24   2   2       59.07       64.05     12.29 o
  26   2   2      590.27      631.00     20.48 o
  28   2   2       23.64       37.18      9.74 o
  30   2   2       11.18       33.29     13.22 o
  32   2   2       18.92       15.43     15.11 o
  34   2   2        8.72        9.50     15.65 o
  36   2   2       54.17       74.81     12.87 o
  38   2   2        0.24       14.37     12.46 o
  40   2   2       88.22       84.78     15.44 o
  42   2   2       26.84       53.39     14.14 o
  44   2   2       18.57       12.09     17.18 o
  46   2   2        1.78       -0.30     18.01 o
 -47   3   2      144.78      140.58     19.89 o
 -45   3   2        0.02       10.41     21.50 o
 -43   3   2      170.64      206.58     17.96 o
 -41   3   2        7.13        4.54     22.84 o
 -39   3   2        0.01      -18.52     18.52 o
 -37   3   2      112.51      143.67     14.85 o
 -35   3   2       81.45       96.92     13.35 o
 -33   3   2      100.09      112.10     23.11 o
 -31   3   2      237.19      248.93     15.25 o
 -29   3   2      451.36      460.14     16.74 o
 -27   3   2       63.07       64.04     10.82 o
 -25   3   2     2632.84     2652.30     73.27 o
 -23   3   2       81.98       67.34     10.06 o
 -21   3   2     2554.88     2567.63     28.14 o
 -19   3   2     3594.04     3328.32     44.69 o
 -17   3   2       22.27       21.11      8.49 o
 -15   3   2       56.31       55.69     12.34 o
 -13   3   2     3751.73     4026.84     72.53 o
 -11   3   2       17.83       10.49      9.25 o
  -9   3   2      167.99      196.03      8.86 o
  -7   3   2     4504.80     4494.76     98.74 o
  -5   3   2      177.33      202.18      8.48 o
  -3   3   2    11580.72    11410.62    416.59 o
  -1   3   2     1112.55     1235.94     21.50 o
   1   3   2     1016.01     1041.46     14.77 o
   3   3   2     3624.29     3945.83     49.79 o
   5   3   2     1336.83     1448.84     19.96 o
   7   3   2     1267.04     1405.77     53.51 o
   9   3   2       22.88        0.37     10.95 o
  11   3   2     1064.59     1077.93     16.88 o
  13   3   2     2071.39     2054.30     40.38 o
  15   3   2     9061.86     8981.12    277.17 o
  17   3   2      414.16      400.04     13.10 o
  19   3   2      289.40      278.34     23.52 o
  21   3   2      567.58      565.10     39.08 o
  23   3   2        3.79       -0.76     13.65 o
  25   3   2      737.28      755.15     18.69 o
  27   3   2       86.82      109.23     18.29 o
  29   3   2       26.16       34.83     11.35 o
  31   3   2       25.70        6.57     17.47 o
  33   3   2      364.93      350.19     39.43 o
  35   3   2        1.06       -0.37     14.73 o
  37   3   2      261.13      290.42     17.89 o
  39   3   2        8.86       24.66     14.06 o
  41   3   2       71.85       85.53     16.50 o
  43   3   2       85.22      121.07     17.74 o
  45   3   2       50.33       95.74     16.74 o
 -44   4   2        1.57       -9.76     23.63 o
 -42   4   2       96.78       78.15     33.72 o
 -40   4   2       58.95       74.57     15.58 o
 -38   4   2        0.11      -17.66     20.66 o
 -36   4   2       33.29       35.74     16.42 o
 -34   4   2       10.48        2.67     15.29 o
 -32   4   2       98.96      112.87     22.82 o
 -30   4   2        9.89      -13.03     17.48 o
 -28   4   2       18.23        9.93     16.63 o
 -26   4   2      270.11      268.44     24.45 o
 -24   4   2      663.81      680.66     31.05 o
 -22   4   2        4.71        9.83     29.34 o
 -20   4   2      533.93      511.11     20.75 o
 -18   4   2      216.06      241.68     13.12 o
 -16   4   2       73.70       59.43     12.98 o
 -14   4   2     1365.00     1320.87     21.30 o
 -12   4   2       37.30       27.75     10.56 o
 -10   4   2       57.44       67.08      9.50 o
  -8   4   2       24.96       14.39     12.66 o
  -6   4   2      668.23      650.28     17.45 o
  -4   4   2     2770.73     2748.60     67.13 o
  -2   4   2      993.98      952.72     17.55 o
   0   4   2        5.44       12.08     15.83 o
   2   4   2       17.78       23.90      9.54 o
   4   4   2      868.12      919.94     17.19 o
   6   4   2        0.90        5.69     11.48 o
   8   4   2     2422.65     2433.12     26.95 o
  10   4   2        0.04       11.71     10.09 o
  12   4   2      108.97      115.69     10.93 o
  14   4   2      778.88      782.50     17.82 o
  16   4   2      165.05      189.42     11.57 o
  18   4   2      965.28      983.03     44.32 o
  20   4   2      272.04      265.07     13.69 o
  22   4   2       11.42        1.81     14.94 o
  24   4   2      138.45      150.52     15.22 o
  26   4   2      348.13      329.11     16.76 o
  28   4   2        0.58      -10.15     17.76 o
  30   4   2      175.70      162.89     15.12 o
  32   4   2       17.60        9.31     15.46 o
  34   4   2        0.02       14.96     19.63 o
  36   4   2      252.98      287.30     30.36 o
  38   4   2       46.87       42.95     16.30 o
  40   4   2        0.02        6.26     17.64 o
  42   4   2        1.24       19.83     20.04 o
 -39   5   2       10.83       17.90     17.24 o
 -37   5   2        0.32       17.15     17.03 o
 -35   5   2      152.11      177.34     50.49 o
 -33   5   2       37.53       19.20     17.62 o
 -31   5   2        3.10        6.67     19.55 o
 -29   5   2       32.17       33.08     15.49 o
 -27   5   2       77.47       94.78     17.46 o
 -25   5   2        5.75       -3.02     18.23 o
 -23   5   2      201.11      184.00     15.27 o
 -19   5   2       69.67       64.09     47.26 o
 -17   5   2      619.76      586.27     26.62 o
 -15   5   2       57.15       62.69     13.59 o
 -13   5   2      254.73      249.19     26.39 o
 -11   5   2      320.68      296.79     14.53 o
  -9   5   2      632.68      607.26     17.79 o
  -7   5   2       53.02       67.68     11.01 o
  -5   5   2      325.19      330.35     14.31 o
  -3   5   2      117.06      128.34     18.15 o
  -1   5   2      104.01       91.85     11.44 o
   1   5   2       31.49       27.68     10.57 o
   3   5   2       22.39       26.03     12.12 o
   5   5   2      875.40      804.76     19.51 o
   7   5   2      293.09      272.47     14.14 o
   9   5   2       20.61       44.56     22.73 o
  11   5   2       19.02       23.33     15.57 o
  13   5   2      633.59      617.03     18.69 o
  15   5   2       43.10       45.96     11.68 o
  17   5   2      276.36      258.30     14.83 o
  19   5   2       76.32      101.66     13.49 o
  21   5   2       16.07       13.26     14.08 o
  23   5   2        3.32       -3.90     20.18 o
  25   5   2      121.59      118.89     14.28 o
  29   5   2       44.63       42.90     18.36 o
  31   5   2       48.20       66.87     15.01 o
  33   5   2       12.88       10.05     17.92 o
  35   5   2       29.82        4.08     21.55 o
  37   5   2       28.53       54.53     21.56 o
 -34   6   2        0.00        2.63     21.80 o
 -32   6   2       65.69       62.93     16.91 o
 -30   6   2       70.60       57.78     16.43 o
 -28   6   2       12.17       25.33     16.80 o
 -26   6   2       14.09       23.28     14.58 o
 -24   6   2       18.69      -22.68     22.68 o
 -22   6   2       47.67       62.08     55.36 o
 -20   6   2       26.08       31.19     16.17 o
 -18   6   2      283.24      302.80     29.41 o
 -16   6   2      109.19      103.00     14.74 o
 -14   6   2      682.84      670.03     34.43 o
 -12   6   2      126.59      116.26     14.13 o
 -10   6   2       57.21       51.32     24.20 o
  -8   6   2      189.37      173.22     15.02 o
  -6   6   2      142.92      114.10     14.29 o
  -4   6   2       77.24       80.92     12.84 o
  -2   6   2       49.69       71.03     12.27 o
   0   6   2       42.68       55.33     26.92 o
   2   6   2       65.94       48.06     18.63 o
   4   6   2      315.47      299.57     19.44 o
   6   6   2        0.62       -9.62     13.85 o
   8   6   2      455.97      437.51     27.15 o
  10   6   2      614.38      632.10     34.54 o
  12   6   2       37.05       31.38     15.93 o
  14   6   2      151.47      134.36     16.04 o
  16   6   2      117.66      112.07     18.37 o
  18   6   2        7.09       25.62     15.20 o
  20   6   2       41.20       17.15     19.99 o
  22   6   2       71.65       63.39     22.71 o
  24   6   2        0.16       16.19     15.84 o
  26   6   2       83.19      109.08     17.91 o
  28   6   2        5.03       17.35     20.18 o
  30   6   2       10.92       -2.33     27.16 o
  32   6   2       61.61       80.43     35.02 o
 -25   7   2       19.37        0.79     22.81 o
 -23   7   2       15.28       24.10     36.91 o
 -21   7   2        8.21       16.50     17.61 o
 -19   7   2        7.40       -2.93     19.51 o
 -17   7   2        0.14       -7.09     21.34 o
 -15   7   2       92.51       92.66     19.06 o
 -13   7   2      316.72      336.18     48.71 o
 -11   7   2        1.64      -20.95     20.95 o
  -9   7   2        0.22      -22.32     25.40 o
  -7   7   2      100.27       72.71     15.93 o
  -5   7   2        0.16        9.79     19.58 o
  -3   7   2       99.80       75.00     15.66 o
  -1   7   2       20.77       21.40     16.55 o
   1   7   2        0.11      -10.39     19.99 o
   3   7   2       53.85       49.20     14.75 o
   5   7   2       46.43       38.39     16.66 o
   7   7   2      249.07      225.90     18.68 o
   9   7   2        1.86       12.05     20.10 o
  11   7   2        0.00      -18.67     20.99 o
  13   7   2        0.85       21.08     20.99 o
  15   7   2      186.29      167.21     18.23 o
  17   7   2        1.13      -21.07     21.07 o
  19   7   2        3.98       -5.13     21.53 o
  21   7   2        0.01        5.55     21.96 o
  23   7   2        3.44       15.85     17.91 o
  -8   8   2       14.75       24.04     23.36 o
  -6   8   2       81.27       95.28     17.30 o
  -4   8   2       13.00       -9.48     22.93 o
  -2   8   2        9.87        5.57     21.88 o
   0   8   2        4.68       28.44     17.97 o
   2   8   2       53.84       42.27     51.71 o
   4   8   2        0.49       17.09     28.25 o
   6   8   2       42.19       41.60     16.96 o
   8   8   2        0.83      -24.10     24.10 o
 -49   1   3       11.94        5.14     22.63 o
 -47   1   3        0.14       13.50     16.11 o
 -45   1   3        5.58       -2.35     19.98 o
 -43   1   3      264.27      323.97     19.06 o
 -41   1   3       40.44       39.20     16.45 o
 -39   1   3      641.77      671.65     20.89 o
 -37   1   3      371.61      401.98     17.17 o
 -35   1   3       16.88       16.93     12.87 o
 -33   1   3      240.34      263.72     13.56 o
 -31   1   3      267.18      261.61     14.13 o
 -29   1   3        1.33       -2.53     12.65 o
 -27   1   3      885.44      897.84     17.95 o
 -25   1   3     2621.31     2476.52     38.51 o
 -23   1   3       56.38       61.97      7.92 o
 -21   1   3     6484.15     6074.41     44.29 o
 -19   1   3      596.20      595.04     30.07 o
 -17   1   3     2890.76     2860.23     22.64 o
 -15   1   3     7035.21     7058.54     83.37 o
 -11   1   3     1948.95     1835.03     15.46 o
  -9   1   3      837.27      775.88     23.83 o
  -7   1   3     1566.58     1533.16     13.05 o
  -5   1   3     2436.43     2584.31     21.75 o
  -3   1   3    35032.77    34705.21   2910.70 o
  -1   1   3     5056.20     5319.52    117.78 o
   1   1   3    48765.77    47494.63   1324.99 o
   3   1   3     3891.82     4190.87     28.60 o
   5   1   3      232.82      246.88     14.06 o
   7   1   3      613.37      564.93     10.25 o
   9   1   3     2777.91     2950.00     91.26 o
  11   1   3     1270.75     1491.97     58.66 o
  13   1   3        5.46       20.26      5.75 o
  15   1   3     2309.22     2258.30     74.76 o
  17   1   3        6.00       16.03      7.30 o
  19   1   3     8410.86     8403.97    194.59 o
  21   1   3       82.68       85.90      8.90 o
  23   1   3     1032.90      991.96     17.81 o
  25   1   3      741.43      749.81     17.53 o
  27   1   3      208.32      176.24     12.28 o
  29   1   3      415.01      462.62     16.02 o
  31   1   3       79.56       90.46     12.42 o
  33   1   3       94.64       68.30     12.55 o
  35   1   3       86.43       77.68     13.73 o
  37   1   3      255.89      267.22     20.05 o
  39   1   3      131.78      161.37     15.60 o
  41   1   3       94.06      105.35     16.11 o
  43   1   3       10.02       18.72     15.68 o
  45   1   3        4.98       24.08     28.78 o
  47   1   3       47.97       82.18     37.21 o
 -48   2   3        0.59        5.79     21.16 o
 -46   2   3       35.66       50.00     16.63 o
 -44   2   3      177.37      199.03     17.67 o
 -42   2   3        8.27       -6.36     19.41 o
 -40   2   3        8.79        7.61     18.55 o
 -38   2   3      204.78      206.84     40.01 o
 -36   2   3      626.85      678.48     20.84 o
 -34   2   3       16.97       26.15     12.92 o
 -32   2   3     1611.17     1534.42     40.80 o
 -30   2   3        7.95      -14.04     14.04 o
 -28   2   3      239.73      240.03     11.97 o
 -26   2   3      908.44      800.54     17.47 o
 -24   2   3      133.83      136.98     12.42 o
 -22   2   3      403.30      408.43     12.48 o
 -20   2   3     1758.17     1748.00     21.07 o
 -18   2   3      531.94      487.50     12.20 o
 -16   2   3      320.11      372.14     13.73 o
 -14   2   3     1398.36     1324.38     31.08 o
 -12   2   3       91.90      106.58      7.26 o
 -10   2   3    23166.37    23465.30   1149.21 o
  -8   2   3     5212.67     5748.03    183.41 o
  -6   2   3        2.13        8.04      7.27 o
  -4   2   3     2802.61     2870.63     52.32 o
  -2   2   3     1409.98     1459.82     26.32 o
   0   2   3      142.08      136.47      6.43 o
   2   2   3      741.88      738.04     38.19 o
   4   2   3     1040.90     1020.83     37.25 o
   6   2   3      136.75      158.27      7.20 o
   8   2   3    11521.61    11497.61    323.84 o
  10   2   3        7.23       14.02      9.22 o
  12   2   3     1251.72     1265.54     63.69 o
  14   2   3      840.04      829.51     16.50 o
  16   2   3       82.70       79.30      8.01 o
  18   2   3     3414.48     3451.27     71.79 o
  20   2   3      123.94      125.28     13.01 o
  22   2   3      125.37      128.47     15.25 o
  24   2   3      420.65      383.24     20.16 o
  26   2   3      498.77      467.55     15.85 o
  28   2   3       27.35       22.24     26.36 o
  30   2   3      759.29      724.38     32.38 o
  32   2   3        0.08      -15.98     15.98 o
  34   2   3       32.41       54.53     12.23 o
  36   2   3      181.99      161.00     15.48 o
  38   2   3        1.96        7.74     15.55 o
  40   2   3       28.66       47.71     13.90 o
  42   2   3       14.66       -2.75     21.52 o
  44   2   3        0.29      -13.03     21.75 o
  46   2   3        0.28        8.70     20.56 o
 -47   3   3        1.38       -3.26     22.22 o
 -45   3   3        0.00       21.92     29.26 o
 -43   3   3       27.39        6.66     18.35 o
 -41   3   3       32.61       31.16     15.11 o
 -39   3   3       14.04       16.23     15.67 o
 -37   3   3        0.85        0.40     15.78 o
 -35   3   3       37.39       35.42     19.16 o
 -33   3   3        9.88       11.04     16.45 o
 -31   3   3     1023.12     1002.89     47.28 o
 -29   3   3       46.87       53.37     10.87 o
 -27   3   3       41.91       41.80     10.33 o
 -25   3   3       47.45       51.06     12.79 o
 -23   3   3      552.64      533.29     15.80 o
 -21   3   3        0.60       10.08      8.50 o
 -19   3   3      321.04      367.29     12.80 o
 -17   3   3      371.28      399.68     24.80 o
 -15   3   3      711.57      765.29     20.44 o
 -13   3   3     1729.97     1722.05     21.12 o
 -11   3   3     1219.93     1185.55     38.33 o
  -9   3   3     2455.91     2538.05     23.42 o
  -7   3   3      158.00      182.25      8.74 o
  -5   3   3       41.78       23.41      6.67 o
  -3   3   3      751.10      841.53     14.14 o
  -1   3   3     1098.59     1190.38     16.02 o
   1   3   3       33.19       30.72      6.80 o
   3   3   3      135.45      145.87      8.40 o
   5   3   3      313.51      332.89     10.37 o
   7   3   3     1745.59     1884.40     31.79 o
   9   3   3      958.26      851.70     60.79 o
  11   3   3     3534.70     3371.12     84.77 o
  13   3   3        9.38       13.70     10.15 o
  15   3   3      295.86      298.66     39.09 o
  17   3   3        9.79        0.61     24.81 o
  19   3   3      544.58      507.20     31.87 o
  21   3   3      280.62      270.47     12.86 o
  23   3   3       13.07       18.42     11.28 o
  25   3   3       32.81       21.04     12.53 o
  27   3   3      127.79      115.33     13.20 o
  29   3   3      342.95      345.19     16.58 o
  31   3   3       45.63       42.69     27.59 o
  33   3   3      122.25      121.26     32.87 o
  35   3   3       81.86       93.65     14.48 o
  37   3   3       15.23       24.75     38.49 o
  39   3   3       37.41       43.90     15.74 o
  41   3   3       19.86      -12.99     36.14 o
  43   3   3        7.81       -1.85     21.89 o
 -44   4   3       10.66       -2.39     23.11 o
 -42   4   3        0.42       17.77     20.11 o
 -40   4   3        3.04       11.93     21.18 o
 -38   4   3        8.79       22.55     20.62 o
 -36   4   3        1.34        6.41     30.36 o
 -34   4   3       24.88       44.97     13.09 o
 -32   4   3      527.88      578.36     21.29 o
 -30   4   3       23.36       25.36     14.11 o
 -28   4   3      581.73      575.84     19.42 o
 -26   4   3      800.59      712.12     25.58 o
 -24   4   3       44.59       33.08     11.82 o
 -22   4   3       10.50       14.90     12.53 o
 -20   4   3      548.46      524.17     16.99 o
 -18   4   3       65.18       58.12     10.38 o
 -16   4   3       79.60      109.38     10.29 o
 -14   4   3      427.19      483.75     14.82 o
 -12   4   3        4.12       -4.89     11.98 o
 -10   4   3     2674.01     2572.71     57.84 o
  -8   4   3      220.02      231.83     11.31 o
  -6   4   3      497.84      488.53     26.25 o
  -4   4   3     1737.22     1772.50     22.92 o
  -2   4   3       23.80       27.05      8.84 o
   0   4   3        0.00      -12.05     12.05 o
   2   4   3      426.92      446.97     15.36 o
   4   4   3      693.50      719.74     16.11 o
   6   4   3     1322.64     1353.18     20.79 o
   8   4   3     3378.20     3293.39     58.01 o
  10   4   3       81.69       66.35     20.07 o
  12   4   3       44.24       35.99      9.27 o
  14   4   3       86.85       79.17     10.93 o
  16   4   3       35.09       19.34     13.27 o
  18   4   3      448.34      448.51     15.93 o
  20   4   3        4.43       17.30     35.42 o
  22   4   3        8.88      -18.04     18.04 o
  24   4   3       30.80       17.39     17.27 o
  26   4   3      197.90      204.02     15.30 o
  28   4   3      129.88      120.81     14.70 o
  30   4   3      590.62      618.26     21.88 o
  32   4   3       10.54        3.73     19.09 o
  34   4   3        1.38        0.00     16.39 o
  36   4   3       17.75        3.35     18.65 o
  38   4   3       44.15       35.07     16.16 o
  40   4   3       12.29       43.64     15.38 o
 -39   5   3       48.75       73.62     16.43 o
 -37   5   3       16.77        2.05     31.96 o
 -35   5   3       13.35        3.86     22.04 o
 -33   5   3       67.32       65.94     36.30 o
 -31   5   3       47.17       69.15     14.76 o
 -29   5   3       12.70        4.65     45.12 o
 -27   5   3      288.30      291.39     17.83 o
 -25   5   3      575.94      589.48     64.24 o
 -23   5   3        5.80       13.01     23.85 o
 -21   5   3      615.38      599.01     20.18 o
 -19   5   3       28.39       -6.05     16.80 o
 -17   5   3       82.39       77.71     13.17 o
 -15   5   3      134.80      149.96     13.24 o
 -13   5   3      496.81      451.02     16.59 o
 -11   5   3      800.95      774.15     19.67 o
  -9   5   3      186.27      183.24     15.12 o
  -7   5   3       55.17       66.54     10.18 o
  -5   5   3       81.43       83.64     11.89 o
  -3   5   3      992.75     1000.46     20.97 o
  -1   5   3        2.57        4.67     14.52 o
   1   5   3     2258.38     2256.04     29.75 o
   3   5   3     1006.85     1006.56     21.78 o
   5   5   3       99.40       90.04     12.25 o
   7   5   3      122.52      127.15     21.86 o
   9   5   3      550.77      556.82     17.93 o
  11   5   3      476.48      474.27     16.89 o
  13   5   3       21.94       19.12     13.21 o
  15   5   3      254.73      248.99     14.67 o
  17   5   3       50.41       94.31     16.13 o
  19   5   3      363.96      356.81     17.04 o
  21   5   3       26.88       26.21     13.75 o
  23   5   3      247.93      246.82     27.49 o
  25   5   3      234.85      219.83     17.20 o
  27   5   3       23.68       31.95     15.70 o
  29   5   3      222.22      261.90     18.11 o
  31   5   3        4.43        2.94     20.30 o
  33   5   3       22.05       73.80     30.68 o
  35   5   3       39.67       14.23     46.08 o
  37   5   3       31.09       19.36     37.23 o
 -34   6   3        8.47       23.08     22.45 o
 -32   6   3       12.56      -23.85     23.85 o
 -30   6   3       31.40       47.46     27.08 o
 -28   6   3       25.24       17.00     21.70 o
 -26   6   3        4.71       -5.97     20.99 o
 -24   6   3       16.92       13.36     15.45 o
 -22   6   3       37.75       54.61     14.99 o
 -20   6   3      495.31      514.35     21.19 o
 -18   6   3        6.22        7.05     38.38 o
 -14   6   3       66.07       21.17     42.06 o
 -12   6   3       18.24       33.87     14.85 o
 -10   6   3       10.11       13.95     14.90 o
  -8   6   3       58.20       56.81     22.39 o
  -6   6   3        8.27       23.09     25.43 o
  -4   6   3      146.15      134.33     14.50 o
  -2   6   3      267.37      271.03     15.59 o
   0   6   3      141.92      137.37     14.24 o
   2   6   3       14.26       17.40     16.91 o
   4   6   3       29.95       22.70     26.60 o
   6   6   3      176.70      154.32     19.73 o
   8   6   3      257.48      216.90     16.06 o
  10   6   3        2.18       16.44     18.33 o
  12   6   3       27.23       41.73     15.95 o
  14   6   3       20.96       26.58     27.03 o
  16   6   3       15.11       27.29     20.60 o
  18   6   3      289.29      296.02     18.29 o
  20   6   3       74.93       77.99     21.30 o
  22   6   3       51.61       82.33     15.49 o
  24   6   3       40.28       21.00     35.50 o
  26   6   3        0.72      -22.06     42.83 o
  28   6   3        4.90       32.62     17.94 o
  30   6   3        9.42       38.24     17.61 o
 -25   7   3       11.07       22.62     27.93 o
 -23   7   3      175.83      159.88     30.68 o
 -21   7   3       28.52       37.99     14.70 o
 -19   7   3        8.24       37.61     37.37 o
 -17   7   3        4.61       23.97     16.90 o
 -15   7   3       75.44       72.83     38.94 o
 -13   7   3      107.82      109.83     17.26 o
 -11   7   3       30.42       22.27     34.68 o
  -9   7   3        1.60       -5.94     22.28 o
  -7   7   3        4.69       63.77     14.07 o
  -5   7   3       89.17       84.61     41.18 o
  -3   7   3       27.44       28.59     16.98 o
  -1   7   3      177.55      180.94     17.34 o
   1   7   3        8.88      -21.76     21.92 o
   3   7   3       90.02       87.51     15.70 o
   5   7   3       43.41       56.32     23.83 o
   7   7   3        0.00      -13.62     47.97 o
   9   7   3        0.42        6.28     21.14 o
  11   7   3      148.82      152.38     17.13 o
  13   7   3        0.40      -21.95     21.95 o
  15   7   3       23.23       36.94     18.26 o
  17   7   3       68.26       64.15     16.52 o
  19   7   3       35.38       30.54     32.86 o
  21   7   3       50.26       37.16     19.13 o
  23   7   3        0.21      -19.87     24.05 o
  -8   8   3       17.95        4.08     25.00 o
  -6   8   3        2.72      -18.41     24.90 o
  -4   8   3        9.35      -12.44     27.43 o
  -2   8   3        6.99        5.40     23.96 o
   0   8   3       84.00       86.12     17.50 o
   2   8   3       24.14       55.72     16.57 o
   4   8   3       47.69       33.14     20.44 o
 -50   0   4      313.86      407.96     21.46 o
 -48   0   4       10.74       -0.46     21.70 o
 -46   0   4      119.45      126.45     22.39 o
 -44   0   4       89.42       81.89     16.34 o
 -42   0   4       64.53       97.20     18.44 o
 -40   0   4      256.05      277.87     17.12 o
 -38   0   4      162.36      157.01     13.91 o
 -36   0   4       64.69       77.73     11.56 o
 -34   0   4       32.46       20.37     11.06 o
 -32   0   4     1625.22     1588.35     25.02 o
 -30   0   4       58.95       41.80      9.71 o
 -28   0   4     4387.04     3941.92     34.77 o
 -26   0   4        0.15      -10.15     10.48 o
 -24   0   4      477.16      471.65     12.79 o
 -22   0   4    10417.61    10193.62     67.45 o
 -20   0   4       39.38       19.16      7.16 o
 -18   0   4        0.26        4.19      8.02 o
 -16   0   4     2964.61     2987.45     22.31 o
 -14   0   4     7001.45     6896.53     44.84 o
 -12   0   4      553.55      575.52      9.93 o
 -10   0   4    21180.55    20587.83     70.51 o
  -8   0   4      708.52      818.76     10.14 o
  -6   0   4    29779.72    30104.17    197.50 o
  -4   0   4    17072.30    16029.49    240.80 o
  -2   0   4     1909.33     1889.43     13.77 o
   0   0   4     4015.29     4232.51     28.01 o
   2   0   4     2462.38     2520.96     32.87 o
   4   0   4       83.28       53.02      6.77 o
   6   0   4     2616.36     2664.88     44.96 o
   8   0   4     9489.30     9101.20     48.48 o
  10   0   4      134.56      153.87      7.07 o
  12   0   4    23628.48    24474.07    121.91 o
  14   0   4        3.02       13.41      6.13 o
  18   0   4     1596.78     1497.08     20.93 o
  20   0   4      186.35      148.03      9.26 o
  22   0   4     1552.28     1420.88     28.93 o
  24   0   4        5.00       12.78     12.10 o
  26   0   4      584.47      512.55     15.64 o
  28   0   4       90.55       72.56     11.33 o
  30   0   4      902.51      895.02     20.84 o
  32   0   4      154.97      152.95     17.27 o
  34   0   4      230.80      218.04     15.08 o
  36   0   4       62.43       53.65     13.52 o
  38   0   4        5.38       -4.86     17.09 o
  40   0   4      189.39      196.92     17.11 o
  42   0   4       15.96       16.81     16.80 o
  44   0   4        0.85       29.76     16.49 o
  46   0   4        0.57       -2.56     22.46 o
 -49   1   4        2.55      -27.01     27.61 o
 -47   1   4        9.83       12.24     17.48 o
 -45   1   4       87.81       87.91     16.04 o
 -43   1   4      144.60      160.95     22.90 o
 -41   1   4       16.68       25.49     20.71 o
 -39   1   4       78.29       74.90     13.51 o
 -37   1   4      113.92       76.76     13.41 o
 -35   1   4      184.61      183.55     30.07 o
 -33   1   4      137.24      123.25     18.90 o
 -31   1   4       24.07       41.98     21.46 o
 -29   1   4      276.95      276.80     18.13 o
 -27   1   4      253.15      244.31     11.91 o
 -25   1   4       10.54       19.15      9.64 o
 -23   1   4      701.02      646.69     14.38 o
 -21   1   4     1649.75     1583.07     26.14 o
 -19   1   4      157.45      146.31     17.36 o
 -17   1   4     5447.31     5309.04     38.38 o
 -15   1   4      100.56      100.57      8.90 o
 -13   1   4      412.56      452.88     10.91 o
 -11   1   4      162.99      118.13      6.40 o
  -9   1   4     2615.58     2834.01     39.65 o
  -7   1   4     2823.12     2921.31     51.73 o
  -5   1   4     1222.36     1156.31     11.88 o
  -3   1   4        8.09       -8.55      8.77 o
  -1   1   4      203.71      274.27      6.90 o
   1   1   4    10908.25    11169.19     49.74 o
   3   1   4      587.43      589.93      9.33 o
   5   1   4     6672.68     7219.25     53.88 o
   7   1   4      841.76      896.20     11.88 o
   9   1   4      395.07      423.62      9.19 o
  11   1   4      978.54      922.74     13.17 o
  13   1   4     1230.22     1146.38     15.34 o
  15   1   4      564.68      560.10     12.39 o
  17   1   4      135.39      145.90     13.41 o
  19   1   4      694.64      692.74     14.39 o
  21   1   4      220.15      218.37     10.51 o
  23   1   4     1124.11     1023.86     18.84 o
  25   1   4       29.99       12.25     11.39 o
  27   1   4      155.88      131.08     15.49 o
  29   1   4      324.91      304.74     27.04 o
  31   1   4       85.53       80.55     12.13 o
  33   1   4      121.67      104.90     16.98 o
  35   1   4       57.47       51.86     13.15 o
  37   1   4        0.56      -16.89     17.74 o
  39   1   4        0.02       -7.05     17.52 o
  41   1   4       52.76       53.92     19.59 o
  43   1   4       39.26       75.64     17.72 o
  45   1   4       14.00        5.03     22.02 o
 -48   2   4        5.34        6.80     17.64 o
 -46   2   4       64.32       55.93     21.16 o
 -44   2   4       88.32       97.11     25.69 o
 -42   2   4       32.76       18.07     21.48 o
 -40   2   4        1.60      -10.62     18.81 o
 -38   2   4       17.85       21.40     19.75 o
 -36   2   4        2.35       -9.63     16.30 o
 -34   2   4      140.42      137.22     13.67 o
 -32   2   4      346.62      325.26     20.66 o
 -30   2   4       52.40       44.74     12.74 o
 -28   2   4      217.02      263.69     16.34 o
 -26   2   4       89.18       65.77     10.17 o
 -24   2   4      505.92      498.42     14.52 o
 -22   2   4      481.75      454.99     15.92 o
 -20   2   4      180.53      171.16      9.54 o
 -18   2   4        7.66        2.62      9.97 o
 -16   2   4      306.45      301.10     24.27 o
 -14   2   4       74.77       55.63      7.20 o
 -12   2   4     1998.67     2141.04     27.27 o
 -10   2   4     3574.88     3769.68     26.50 o
  -8   2   4       28.77       42.13      6.11 o
  -6   2   4     4091.03     4235.41     94.54 o
  -4   2   4      606.32      639.94     13.59 o
  -2   2   4      125.42      142.27     20.48 o
   0   2   4      966.05     1215.53     37.83 o
   2   2   4      119.41      180.91      7.45 o
   4   2   4        3.13       16.08     14.13 o
   6   2   4      822.10     1062.98     20.51 o
   8   2   4      297.10      297.55      9.55 o
  10   2   4      494.56      599.92     37.96 o
  12   2   4     2345.82     2407.93     70.15 o
  14   2   4        0.31        2.22     15.70 o
  16   2   4     1174.13     1108.90     17.82 o
  18   2   4      373.86      404.19     28.19 o
  20   2   4       64.83       65.56      9.49 o
  22   2   4      158.95      157.70     11.06 o
  24   2   4       19.10       27.46      9.31 o
  26   2   4       55.93       57.96     10.50 o
  28   2   4      124.00      120.94     12.61 o
  30   2   4       88.64      100.00     14.13 o
  32   2   4       46.01       59.49     17.86 o
  34   2   4        3.51      -12.70     19.48 o
  36   2   4        4.22       16.87     17.54 o
  38   2   4       58.08       54.40     14.70 o
  40   2   4       27.68       16.40     14.68 o
  42   2   4        4.05        0.27     21.91 o
  44   2   4        3.77       -2.39     22.68 o
 -47   3   4        0.24      -10.92     22.11 o
 -45   3   4       66.70       91.93     16.42 o
 -43   3   4       59.34       44.00     18.48 o
 -41   3   4        9.62       30.16     15.70 o
 -39   3   4      573.67      603.68     22.05 o
 -37   3   4       41.12       33.50     13.48 o
 -35   3   4      174.17      175.57     14.81 o
 -33   3   4      170.44      168.55     14.41 o
 -31   3   4       11.29       -9.11     16.60 o
 -29   3   4      213.14      222.44     14.18 o
 -27   3   4      551.03      516.09     16.48 o
 -25   3   4      218.95      190.57     12.25 o
 -23   3   4       10.79        9.19     10.58 o
 -21   3   4      502.24      617.55     18.94 o
 -19   3   4       12.32        3.62     13.25 o
 -17   3   4     9676.13     9228.00     61.08 o
 -15   3   4     1155.75     1169.11     24.11 o
 -13   3   4       22.97       28.91     19.75 o
 -11   3   4     1979.55     1889.65     52.36 o
  -9   3   4      140.23      137.88      8.73 o
  -7   3   4       86.40       77.41      8.33 o
  -5   3   4     2928.72     3050.37    165.88 o
  -3   3   4     1556.36     1483.42     20.63 o
  -1   3   4       10.04       31.28      6.78 o
   1   3   4     6646.95     6346.20    193.64 o
   3   3   4        1.76       -3.84      8.08 o
   5   3   4     2669.08     2688.64     77.12 o
   7   3   4      552.78      525.85     12.92 o
   9   3   4        2.06        0.44     11.16 o
  11   3   4     4578.17     4728.76    149.66 o
  13   3   4      122.69      128.35      9.76 o
  15   3   4      298.35      279.52     12.13 o
  17   3   4      641.36      580.95     33.80 o
  19   3   4      722.13      699.81     27.72 o
  21   3   4       14.19       12.27     16.95 o
  23   3   4     2587.64     2657.53     45.34 o
  25   3   4       11.64      -12.21     18.12 o
  27   3   4       29.85       34.99     13.28 o
  29   3   4      127.18      128.83     13.34 o
  31   3   4        9.41       -0.13     17.82 o
  33   3   4      193.73      220.28     24.44 o
  35   3   4       22.95        6.03     19.63 o
  37   3   4       13.88       14.85     19.72 o
  39   3   4        7.58       11.88     17.22 o
  41   3   4       68.71       66.35     28.89 o
  43   3   4        3.16      -22.48     22.48 o
 -44   4   4       18.84       12.63     61.73 o
 -42   4   4       51.89       38.74     27.29 o
 -40   4   4       10.96       11.60     17.36 o
 -38   4   4      186.27      199.85     17.77 o
 -36   4   4       13.73      -11.27     20.43 o
 -34   4   4        9.90      -19.20     19.20 o
 -32   4   4      663.54      690.08     22.32 o
 -30   4   4       24.15        8.06     25.80 o
 -28   4   4       83.96       95.62     12.57 o
 -26   4   4       14.13        3.25     17.18 o
 -24   4   4       64.90       60.46     12.27 o
 -22   4   4     1085.94     1066.84     22.47 o
 -20   4   4     1187.87     1110.96     22.40 o
 -18   4   4      160.06      191.27     12.38 o
 -16   4   4      505.32      552.83     16.12 o
 -14   4   4      107.28      105.44     10.65 o
 -12   4   4       28.04       25.68     14.74 o
 -10   4   4     1933.59     1989.44     24.94 o
  -8   4   4      312.98      355.65     23.57 o
  -6   4   4      378.73      386.66     13.24 o
  -4   4   4     1467.18     1435.05     55.02 o
  -2   4   4      115.14       96.71     15.57 o
   0   4   4      583.64      582.28     15.13 o
   2   4   4     2107.70     2032.63     25.02 o
   4   4   4     1308.78     1269.77     38.24 o
   6   4   4      397.19      398.59     13.88 o
   8   4   4      983.10      931.69     18.80 o
  10   4   4       38.59       50.42     11.46 o
  12   4   4      975.33      945.29     46.49 o
  14   4   4       66.58       65.75     20.36 o
  16   4   4        1.33       -1.08     13.64 o
  18   4   4      700.65      699.09     18.45 o
  20   4   4      131.44      125.84     12.83 o
  22   4   4      359.99      350.40     16.53 o
  24   4   4        1.92        0.90     18.07 o
  26   4   4       37.05       25.85     14.45 o
  28   4   4        1.34       17.82     15.08 o
  30   4   4      242.51      220.11     19.57 o
  32   4   4       59.47       41.46     17.63 o
  34   4   4        0.61       12.16     20.09 o
  36   4   4       32.14        3.43     23.66 o
  38   4   4       34.21       37.67     19.37 o
  40   4   4       43.41       42.51     35.98 o
 -39   5   4       18.93       18.44     55.33 o
 -37   5   4       37.46        5.04     18.43 o
 -35   5   4       58.05       30.26     19.14 o
 -33   5   4      120.62      124.91     16.62 o
 -31   5   4        1.01       -0.99     24.44 o
 -29   5   4      120.99       92.50     15.70 o
 -27   5   4      150.63      171.74     16.35 o
 -25   5   4       11.07       -3.33     18.91 o
 -23   5   4        0.04       21.86     14.55 o
 -21   5   4       21.54       15.71     15.51 o
 -19   5   4      109.69      126.04     14.07 o
 -17   5   4       52.79       38.22     12.71 o
 -15   5   4      402.35      417.24     19.57 o
 -13   5   4      148.07      155.52     12.95 o
 -11   5   4       80.10       85.00     11.33 o
  -9   5   4      156.84      177.83     20.13 o
  -7   5   4      455.29      460.04     16.52 o
  -5   5   4       45.56       46.73     10.82 o
  -3   5   4      337.37      319.34     15.40 o
  -1   5   4      779.83      795.12     20.00 o
   1   5   4        1.34        0.93     15.54 o
   3   5   4       27.32       10.47     11.19 o
   5   5   4       20.76       12.88     13.32 o
   7   5   4      531.10      527.88     17.71 o
   9   5   4      191.35      212.14     13.86 o
  11   5   4       96.29       96.53     12.72 o
  13   5   4      121.73      110.45     13.65 o
  15   5   4      248.91      245.28     15.10 o
  17   5   4       42.39       25.79     26.01 o
  19   5   4       80.93       83.65     12.73 o
  21   5   4      282.52      261.72     16.86 o
  23   5   4        1.70      -12.56     26.36 o
  25   5   4       25.72       -4.30     19.54 o
  27   5   4        1.66       -0.88     21.54 o
  29   5   4        3.63       15.97     19.33 o
  31   5   4        9.25      -15.47     22.33 o
  33   5   4       79.73      108.99     17.10 o
  35   5   4       52.23       21.06     33.29 o
 -34   6   4       87.05       59.86     18.78 o
 -32   6   4       53.43       60.82     27.72 o
 -30   6   4       49.26       50.15     16.47 o
 -28   6   4      108.79      131.34     17.17 o
 -26   6   4        5.07       -1.87     20.39 o
 -24   6   4        3.59       25.85     14.72 o
 -22   6   4      102.52      100.24     26.41 o
 -20   6   4       39.97       34.71     19.16 o
 -18   6   4      118.34      116.98     27.99 o
 -16   6   4       96.25       96.20     16.50 o
 -14   6   4       25.00        2.18     17.89 o
 -12   6   4      175.40      158.67     15.77 o
 -10   6   4      371.22      372.53     19.33 o
  -8   6   4      134.77      123.32     15.44 o
  -6   6   4      607.61      593.36     26.75 o
  -4   6   4       84.19       77.59     14.18 o
  -2   6   4       13.30       15.25     17.72 o
   0   6   4       14.37        4.51     17.84 o
   2   6   4      101.06      109.62     13.63 o
   4   6   4       51.46       18.08     16.01 o
   6   6   4        1.11      -12.89     17.70 o
   8   6   4        1.15       -0.22     18.28 o
  10   6   4       33.68       46.22     13.43 o
  12   6   4      551.75      516.48     21.21 o
  14   6   4      131.99      137.27     16.74 o
  16   6   4      141.62      145.16     16.85 o
  18   6   4       60.45       88.74     37.37 o
  20   6   4        3.73       11.38     15.94 o
  22   6   4       21.19        2.25     18.39 o
  24   6   4       41.36       67.94     15.13 o
  26   6   4       16.97       23.47     22.45 o
  28   6   4       22.15       22.33     18.94 o
  30   6   4        2.63       25.38     17.93 o
 -25   7   4       10.46       38.60     19.15 o
 -23   7   4        6.12      -23.82     23.82 o
 -21   7   4       19.71       11.85     59.22 o
 -19   7   4       20.97       34.34     37.37 o
 -17   7   4       47.71       62.73     16.38 o
 -15   7   4       43.36        9.67     22.80 o
 -13   7   4        4.65      -13.37     33.85 o
 -11   7   4       43.51       -5.04     31.45 o
  -9   7   4      132.00      133.69     16.52 o
  -7   7   4       49.34       54.63     22.90 o
  -5   7   4       64.66       62.21     16.75 o
  -3   7   4       73.33       79.58     25.45 o
  -1   7   4       52.36       81.82     14.94 o
   1   7   4       67.17       76.23     25.91 o
   3   7   4        6.39        8.58     21.24 o
   5   7   4        3.39       -6.63     30.09 o
   7   7   4       20.90       -6.63     21.82 o
   9   7   4        0.11        2.42     34.70 o
  11   7   4      229.87      220.98     19.90 o
  13   7   4       11.80       31.13     18.02 o
  15   7   4       18.61       27.22     20.36 o
  17   7   4        0.66       15.32     20.96 o
  19   7   4       71.30       18.94     24.23 o
  21   7   4        5.04       16.53     18.40 o
  -2   8   4        8.23       41.85     16.49 o
 -49   1   5        3.04        6.24     20.42 o
 -47   1   5       21.49       -6.59     46.11 o
 -45   1   5        0.12      -19.13     19.13 o
 -43   1   5        5.86       23.21     14.92 o
 -41   1   5       39.07       37.15     13.63 o
 -39   1   5      329.41      364.71     17.38 o
 -37   1   5       26.06       23.16     13.94 o
 -35   1   5      824.28      801.69     21.24 o
 -33   1   5        0.22      -15.37     15.37 o
 -31   1   5      241.83      204.64     16.10 o
 -29   1   5     1797.93     1834.05     37.91 o
 -27   1   5       42.86       40.01      9.24 o
 -25   1   5        2.86        7.91      8.94 o
 -23   1   5      659.21      662.34     31.00 o
 -21   1   5      994.87      969.10     16.34 o
 -19   1   5       98.22       80.56      8.29 o
 -17   1   5     4583.83     4320.70     48.23 o
 -15   1   5       10.44       19.26      5.86 o
 -13   1   5     9760.09     9994.69     57.75 o
 -11   1   5     2088.02     2155.58     18.69 o
  -9   1   5      122.74      130.74      6.54 o
  -7   1   5      366.35      337.38      8.09 o
  -5   1   5     1170.74     1188.30     13.04 o
  -3   1   5        0.64        5.78      6.56 o
  -1   1   5      761.79      991.37     12.20 o
   1   1   5     1686.83     1594.64     15.09 o
   3   1   5     1452.35     1617.28     15.60 o
   5   1   5    19204.63    20557.45    189.26 o
   7   1   5       17.77       12.57      8.90 o
   9   1   5     1407.19     1229.25     15.25 o
  11   1   5      928.80      922.28     22.35 o
  13   1   5       26.87       13.84      6.67 o
  15   1   5      407.42      399.36     11.69 o
  17   1   5      122.54      130.40      9.00 o
  19   1   5      252.74      217.62     10.54 o
  21   1   5      122.37      116.14     11.01 o
  23   1   5     1015.53     1034.27     20.00 o
  25   1   5      138.31      133.06     11.47 o
  27   1   5      397.38      369.74     15.48 o
  29   1   5       13.37        5.28     15.09 o
  31   1   5      125.49      123.71     12.87 o
  33   1   5      377.41      388.55     24.40 o
  35   1   5       50.60       64.68     13.49 o
  37   1   5        2.63       34.19     15.05 o
  39   1   5       14.12      -20.81     20.81 o
  41   1   5       13.76        6.60     20.71 o
  43   1   5        1.48      -19.10     21.97 o
  45   1   5       38.25       75.54     16.20 o
 -48   2   5        1.90       -3.80     28.22 o
 -46   2   5      191.52      225.27     19.47 o
 -44   2   5       10.65       18.34     15.11 o
 -42   2   5       87.27      100.86     15.13 o
 -40   2   5      242.03      261.88     17.01 o
 -38   2   5      120.60      125.98     15.46 o
 -36   2   5      309.65      306.10     19.04 o
 -34   2   5      302.12      306.10     16.00 o
 -32   2   5      124.36      117.53     12.99 o
 -30   2   5      112.89       83.27     11.91 o
 -28   2   5     2323.05     2352.73     41.91 o
 -26   2   5      318.99      297.95     13.29 o
 -24   2   5     3689.31     3507.17     33.19 o
 -22   2   5      437.03      393.81     12.82 o
 -20   2   5       15.72       18.28      8.65 o
 -18   2   5     3495.05     3395.59     28.79 o
 -16   2   5     1648.51     1649.06     20.12 o
 -14   2   5      881.93      981.31     15.46 o
 -12   2   5     1299.93     1288.46     17.02 o
 -10   2   5     4744.74     4620.20     32.23 o
  -8   2   5      867.74      830.43     14.07 o
  -6   2   5    11195.24    11420.73     62.65 o
  -4   2   5      334.98      289.46      8.95 o
  -2   2   5     5709.96     5987.19     39.21 o
   0   2   5     5146.47     5155.02     49.66 o
   2   2   5     3206.54     3410.94     24.75 o
   4   2   5     5023.78     5376.23     38.43 o
   6   2   5      805.31      749.38     19.62 o
   8   2   5        3.70        7.24      9.59 o
  10   2   5       22.63       30.35      7.25 o
  12   2   5     3766.86     3790.66     29.78 o
  14   2   5      317.98      303.51     11.61 o
  16   2   5     5181.36     5135.90     50.61 o
  18   2   5      177.73      171.83     15.12 o
  20   2   5      122.44      129.51     10.72 o
  22   2   5      773.84      752.54     18.11 o
  24   2   5      278.88      300.64     13.76 o
  26   2   5      759.18      756.40     19.65 o
  28   2   5        0.18       18.30     15.45 o
  30   2   5      217.49      233.88     15.31 o
  32   2   5       22.13       12.21     22.26 o
  34   2   5      261.26      303.23     21.89 o
  36   2   5       26.57       41.80     14.01 o
  38   2   5       79.34       66.51     15.21 o
  40   2   5       64.39       71.74     15.53 o
  42   2   5        9.91      -17.22     42.75 o
  44   2   5       53.27       43.24     20.91 o
 -47   3   5        0.25      -15.71     23.59 o
 -45   3   5        1.48       -3.26     22.20 o
 -43   3   5        5.31      -20.51     20.51 o
 -41   3   5        0.72        8.85     19.03 o
 -39   3   5       38.99       50.78     14.22 o
 -37   3   5       11.39       42.86     12.91 o
 -35   3   5        3.33        8.55     18.03 o
 -33   3   5        0.15      -15.75     17.73 o
 -31   3   5       41.39       11.44     17.49 o
 -29   3   5       35.57       44.56     17.48 o
 -27   3   5      309.80      265.85     14.45 o
 -25   3   5        6.37        7.81     14.68 o
 -23   3   5      271.62      269.74     13.02 o
 -21   3   5       16.35        5.45     13.47 o
 -19   3   5      184.13      184.19     11.68 o
 -17   3   5       37.49       66.62      9.85 o
 -15   3   5        0.61        0.00     17.16 o
 -13   3   5       21.10       32.77      8.93 o
 -11   3   5      249.37      264.75     15.28 o
  -9   3   5        3.75       -1.17     10.81 o
  -7   3   5       40.84       51.59     15.33 o
  -5   3   5     1616.92     1604.57     20.46 o
  -3   3   5      175.17      161.37      9.74 o
  -1   3   5       69.46       96.33      8.55 o
   1   3   5       18.95       10.71     10.87 o
   3   3   5      206.27      227.51     10.44 o
   5   3   5       39.65       39.84     14.63 o
   7   3   5       88.70       92.96     10.53 o
   9   3   5        0.20        5.68     11.22 o
  11   3   5       75.62       89.30      9.51 o
  13   3   5        3.85       10.00      9.77 o
  15   3   5      797.37      795.25     47.41 o
  17   3   5       46.56       20.72     18.15 o
  19   3   5      121.82      117.04     18.93 o
  21   3   5       18.02       -7.97     22.57 o
  25   3   5       31.84       16.46     24.57 o
  27   3   5        6.95        3.82     17.09 o
  29   3   5       35.16       49.63     15.67 o
  31   3   5        1.58       20.23     17.38 o
  33   3   5       20.93        8.58     19.85 o
  35   3   5        0.86       23.65     18.15 o
  37   3   5       70.15       76.01     16.45 o
  39   3   5        0.19      -21.85     21.85 o
  41   3   5        4.01       -9.55     22.66 o
 -44   4   5       19.37       -8.34     23.57 o
 -42   4   5       40.38       66.53     15.95 o
 -40   4   5        6.39       10.70     22.33 o
 -38   4   5        6.80        3.15     16.02 o
 -36   4   5        0.96       -1.11     18.72 o
 -34   4   5       62.72       86.73     23.75 o
 -32   4   5       10.30       26.92     21.38 o
 -30   4   5       50.98       63.79     13.70 o
 -28   4   5      109.98      129.45     14.42 o
 -26   4   5      206.12      229.84     14.63 o
 -24   4   5     1646.94     1500.39     27.30 o
 -22   4   5      646.05      630.66     29.05 o
 -20   4   5       79.53      106.81     11.64 o
 -18   4   5       23.06       11.97     28.25 o
 -16   4   5        0.08       -1.52     19.08 o
 -14   4   5       67.76       71.86     10.74 o
 -12   4   5      181.43      233.68     12.27 o
 -10   4   5      365.93      348.67     27.87 o
  -8   4   5      166.40      154.79     11.25 o
  -6   4   5      158.50      141.76     19.30 o
  -4   4   5        0.05        1.10     15.19 o
  -2   4   5     1878.36     1882.13     48.26 o
   0   4   5     1723.11     1685.28     24.25 o
   2   4   5      213.01      218.24     12.24 o
   4   4   5      106.23      113.20     10.85 o
   6   4   5        1.90      -10.30     11.55 o
   8   4   5      658.17      603.70     17.03 o
  10   4   5      874.90      842.07     18.93 o
  12   4   5      271.81      285.06     13.97 o
  14   4   5       19.40       19.67     13.51 o
  16   4   5      417.06      417.05     16.67 o
  18   4   5       26.52       15.87     13.06 o
  20   4   5        2.47       -6.93     26.97 o
  22   4   5       13.11       27.86     11.31 o
  24   4   5        5.12       10.54     12.84 o
  26   4   5       64.92       78.75     14.00 o
  28   4   5       26.08       -5.30     19.90 o
  30   4   5       35.30       58.62     14.43 o
  32   4   5      131.86      126.54     16.52 o
  34   4   5       87.44      103.34     16.59 o
  36   4   5       10.93        2.12     23.06 o
  38   4   5       22.82        0.76     28.01 o
 -39   5   5       96.06      133.51     28.97 o
 -37   5   5        7.15      -18.63     22.81 o
 -35   5   5       57.95       29.92     30.01 o
 -33   5   5       18.47       51.56     14.46 o
 -31   5   5        3.03       29.05     15.78 o
 -29   5   5      574.71      533.86     22.48 o
 -27   5   5        1.80      -19.15     19.15 o
 -25   5   5       16.43       13.73     16.23 o
 -23   5   5      484.93      508.51     20.19 o
 -21   5   5      150.12      132.40     15.43 o
 -19   5   5        9.72       -8.02     17.52 o
 -17   5   5     1053.24     1073.56     24.44 o
 -15   5   5        6.89       24.63     11.92 o
 -13   5   5      211.89      217.18     13.55 o
 -11   5   5      154.70      150.87     12.48 o
  -9   5   5       16.05       10.63     12.63 o
  -7   5   5      649.89      611.76     19.23 o
  -5   5   5      682.10      645.15     18.68 o
  -3   5   5      211.01      238.57     19.11 o
  -1   5   5      128.13      104.64     12.62 o
   1   5   5      152.09      148.69     13.16 o
   3   5   5      197.15      199.80     24.07 o
   5   5   5     2629.87     2506.98     33.18 o
   7   5   5       18.21        4.00     16.48 o
   9   5   5        1.36       -7.32     15.68 o
  11   5   5      324.28      331.31     17.52 o
  13   5   5       66.11       68.94     12.37 o
  15   5   5      226.44      198.54     31.75 o
  17   5   5      133.09      151.53     13.89 o
  19   5   5       19.14       11.84     18.79 o
  21   5   5       44.61       34.55     14.37 o
  23   5   5      188.94      158.14     16.79 o
  25   5   5        3.68        5.20     19.11 o
  29   5   5       26.26       37.05     17.77 o
  31   5   5       32.07       74.01     15.39 o
  33   5   5      149.98      172.89     19.29 o
  35   5   5       29.03       34.72     21.56 o
 -32   6   5       15.39      -24.12     24.12 o
 -30   6   5        1.44        6.69     18.18 o
 -28   6   5       27.13       27.52     17.77 o
 -26   6   5      159.88      181.19     18.79 o
 -24   6   5       18.49       10.43     17.14 o
 -22   6   5       14.08       26.87     13.91 o
 -20   6   5       29.98       15.25     21.75 o
 -18   6   5        0.01      -19.83     19.83 o
 -16   6   5      333.50      361.93     23.46 o
 -14   6   5      266.31      260.57     35.51 o
 -12   6   5       59.68       77.64     14.15 o
 -10   6   5      125.94      125.35     15.51 o
  -8   6   5      405.27      419.50     21.06 o
  -6   6   5       19.12       11.74     19.09 o
  -4   6   5        6.34       19.90     12.89 o
  -2   6   5      101.47      103.07     16.26 o
   0   6   5       15.92       22.77     15.02 o
   2   6   5      358.43      332.42     17.72 o
   4   6   5      206.07      227.23     16.45 o
   6   6   5       23.79       15.15     18.71 o
   8   6   5      135.58      136.61     19.19 o
  10   6   5        9.89        6.92     19.91 o
  12   6   5      132.00      137.33     39.88 o
  14   6   5      261.38      279.43     17.60 o
  16   6   5        2.80      -17.80     19.60 o
  18   6   5       11.45       -7.33     19.41 o
  20   6   5        1.42       -1.88     20.82 o
  22   6   5       15.21       37.26     44.00 o
  24   6   5        5.54      -10.08     22.45 o
  26   6   5      185.18      216.52     33.16 o
  28   6   5        0.04      -13.08     22.72 o
 -23   7   5        0.24      -19.41     19.41 o
 -21   7   5       36.42       15.01     18.38 o
 -19   7   5       70.55      100.65     35.29 o
 -17   7   5        6.42       24.40     20.99 o
 -15   7   5       13.53        3.20     47.44 o
 -13   7   5       96.39       74.11     17.19 o
 -11   7   5       72.18       56.25     16.43 o
  -9   7   5       19.91       31.30     17.34 o
  -7   7   5        0.02       -9.01     30.46 o
  -5   7   5       39.26       55.38     26.01 o
  -3   7   5        3.95      -22.10     22.10 o
  -1   7   5       13.73      -16.29     22.47 o
   1   7   5       46.29       62.95     16.33 o
   3   7   5       45.02       60.23     19.56 o
   5   7   5       30.29       29.83     22.37 o
   7   7   5       83.28       88.93     16.28 o
   9   7   5       28.65       19.63     18.19 o
  11   7   5       18.02       29.93     29.61 o
  13   7   5       16.00       -6.16     22.17 o
  15   7   5        2.54       -9.10     28.17 o
  17   7   5        4.89       -5.18     27.77 o
  19   7   5       30.01       -2.08     20.58 o
 -50   0   6        4.17       -8.69     32.14 o
 -48   0   6       50.77       58.58     22.44 o
 -46   0   6      285.57      235.51     28.15 o
 -44   0   6        5.26       -1.81     29.90 o
 -42   0   6      475.44      478.95     28.74 o
 -40   0   6       52.99        6.45     24.57 o
 -38   0   6      116.52       83.91     19.30 o
 -36   0   6      959.19      976.98     32.87 o
 -34   0   6       44.60       25.85     15.19 o
 -32   0   6      177.49      158.61     17.49 o
 -30   0   6      497.86      480.79     22.24 o
 -28   0   6      471.71      467.67     20.43 o
 -26   0   6       66.72       61.25     13.22 o
 -24   0   6     5800.89     5423.81     54.25 o
 -22   0   6      266.01      256.61     15.84 o
 -20   0   6     7459.12     7293.88     70.27 o
 -18   0   6     1267.58     1269.97     24.47 o
 -16   0   6       41.56       45.63      8.96 o
 -14   0   6     3278.83     3005.57     33.32 o
 -12   0   6     4339.59     4354.12     41.85 o
 -10   0   6      353.05      380.84     12.75 o
  -8   0   6      844.27     1028.64     18.96 o
  -6   0   6     4176.26     3584.42     35.54 o
  -4   0   6        4.15       38.97      8.00 o
  -2   0   6    40058.97    38219.40    150.58 o
   0   0   6      250.46      292.29     11.84 o
   2   0   6     3425.47     3427.09     35.25 o
   4   0   6     6108.74     6003.94     52.80 o
   6   0   6     1956.88     1923.70     25.59 o
   8   0   6     1470.92     1472.44     23.85 o
  10   0   6     1485.79     1298.75     23.31 o
  12   0   6      328.69      283.70     13.97 o
  14   0   6      313.94      290.29     14.51 o
  16   0   6     4255.16     4099.27     44.81 o
  18   0   6      530.99      507.28     19.79 o
  20   0   6     1982.47     1959.52     34.59 o
  22   0   6       70.12      108.17     13.86 o
  24   0   6       96.54       91.16     14.66 o
  26   0   6     2112.90     1971.26     40.24 o
  28   0   6      386.21      333.89     23.41 o
  30   0   6        6.32       20.84     21.64 o
  32   0   6       30.05       16.31     22.92 o
  34   0   6      149.56      169.96     21.64 o
  36   0   6        5.79       11.78     17.91 o
  38   0   6      252.00      304.55     25.75 o
  40   0   6       89.39      125.60     22.71 o
  42   0   6        1.99        0.00     29.69 o
  44   0   6       32.38       48.14     21.38 o
 -49   1   6        0.57       49.25     21.11 o
 -47   1   6       15.58       21.27     19.46 o
 -45   1   6       25.79       19.08     20.95 o
 -43   1   6       10.08       52.13     17.70 o
 -41   1   6       25.80      -15.19     26.33 o
 -39   1   6      116.31      143.78     20.52 o
 -37   1   6        0.18       14.93     24.41 o
 -35   1   6      187.16      200.73     20.53 o
 -33   1   6        6.37        6.56     13.86 o
 -31   1   6      350.94      326.20     20.05 o
 -29   1   6      209.93      207.46     17.22 o
 -27   1   6       19.40       30.49     12.42 o
 -25   1   6      985.27      920.67     25.62 o
 -23   1   6        8.74       23.29     10.82 o
 -21   1   6       29.38       14.77     16.21 o
 -19   1   6      572.89      580.08     19.26 o
 -17   1   6     2219.48     2161.09     31.04 o
 -15   1   6      271.21      293.54     13.92 o
 -13   1   6      606.32      531.98     16.06 o
 -11   1   6        8.19       24.52      7.89 o
  -9   1   6     1371.57     1368.65     22.19 o
  -7   1   6     2188.86     2081.63     26.03 o
  -5   1   6      513.08      505.82     14.04 o
  -3   1   6     1625.05     1775.03     24.13 o
  -1   1   6       34.59       54.59      8.69 o
   1   1   6      232.46      292.64     11.68 o
   3   1   6       30.86       18.60      8.48 o
   5   1   6     1406.25     1467.11     23.36 o
   7   1   6        6.33       28.41      9.12 o
   9   1   6     2941.86     2961.11     34.25 o
  11   1   6      280.75      283.24     14.29 o
  13   1   6      294.11      289.59     14.93 o
  15   1   6       37.44       50.16     12.05 o
  17   1   6       28.18       15.94     11.57 o
  19   1   6      834.58      829.50     23.86 o
  21   1   6       64.55       61.25     14.34 o
  23   1   6      187.06      153.07     17.49 o
  25   1   6       10.84       15.62     19.30 o
  27   1   6      151.56      116.12     17.65 o
  29   1   6        0.63      -10.98     20.31 o
  31   1   6      113.02      135.89     18.07 o
  33   1   6       36.61       18.71     18.02 o
  35   1   6       20.99      -19.88     28.15 o
  37   1   6       14.81       17.64     26.49 o
  39   1   6        1.20        0.00     27.51 o
  41   1   6        1.56       -1.97     27.88 o
  43   1   6        2.17       -6.29     31.56 o
 -48   2   6        0.00       -8.64     31.40 o
 -46   2   6        5.85      -20.42     29.69 o
 -44   2   6        0.07      -19.30     26.87 o
 -42   2   6      120.13      133.76     22.87 o
 -40   2   6       46.45       74.63     19.46 o
 -38   2   6       44.65       94.62     17.22 o
 -36   2   6      196.13      165.97     21.22 o
 -34   2   6      167.71      149.01     19.67 o
 -32   2   6       28.50       39.07     15.99 o
 -30   2   6       85.22       77.94     15.41 o
 -28   2   6      323.40      273.99     20.48 o
 -26   2   6        3.27       33.58     12.47 o
 -24   2   6       96.26       74.16     14.45 o
 -22   2   6       48.25       69.25     13.17 o
 -20   2   6      894.77      858.76     23.97 o
 -18   2   6       65.96       79.96     12.42 o
 -16   2   6        4.67       -3.30     15.14 o
 -14   2   6      479.33      441.72     17.34 o
 -12   2   6     1108.25     1221.69     23.98 o
 -10   2   6      377.42      380.97     15.47 o
  -8   2   6       80.02       48.25      9.97 o
  -6   2   6      881.77      845.73     19.49 o
  -4   2   6      393.15      425.96     15.58 o
  -2   2   6     3961.22     4072.66     39.43 o
   0   2   6      109.63      131.80     11.36 o
   2   2   6        4.87        4.16     12.95 o
   4   2   6       59.88       77.89     11.30 o
   6   2   6       38.96       55.33     10.34 o
   8   2   6       42.33       52.88     11.03 o
  10   2   6       32.04       43.34     10.87 o
  12   2   6      478.53      461.70     18.40 o
  14   2   6        1.37       11.89     16.95 o
  16   2   6       29.61       39.82     12.37 o
  18   2   6       59.06       55.76     14.61 o
  20   2   6      716.89      774.07     25.24 o
  22   2   6       86.66       94.68     15.73 o
  24   2   6        0.44       -1.87     14.39 o
  26   2   6        2.10        9.27     22.28 o
  28   2   6        1.42      -23.77     23.77 o
  30   2   6       75.83       71.75     18.76 o
  32   2   6        9.72      -15.88     25.32 o
  34   2   6        5.81       -5.06     24.95 o
  36   2   6        1.34       19.67     19.19 o
  38   2   6        2.51       -7.57     26.81 o
  40   2   6        3.86       -4.00     28.94 o
  42   2   6        3.61       16.95     31.72 o
 -45   3   6       38.50       45.31     23.83 o
 -43   3   6       11.55      -27.88     27.88 o
 -41   3   6        7.92      -29.90     29.90 o
 -39   3   6        0.05        5.38     29.00 o
 -37   3   6       87.69       27.19     33.69 o
 -35   3   6     1051.07     1113.12     37.25 o
 -33   3   6       13.30       22.07     16.95 o
 -31   3   6      648.89      640.21     27.31 o
 -29   3   6      298.61      310.82     20.80 o
 -27   3   6       24.39        7.73     23.03 o
 -25   3   6      629.06      604.99     24.86 o
 -23   3   6      422.13      406.77     21.60 o
 -21   3   6       14.00       12.15     17.91 o
 -19   3   6       16.82       55.22     13.17 o
 -17   3   6     1352.62     1295.62     29.37 o
 -15   3   6       54.66       52.51     12.26 o
 -13   3   6     2021.23     2107.40     33.84 o
 -11   3   6       83.40       79.43     13.22 o
  -9   3   6     3886.27     3875.13     44.73 o
  -7   3   6     6918.02     6849.66     71.24 o
  -5   3   6      156.80      173.71     14.13 o
  -3   3   6       17.79        6.72     15.99 o
  -1   3   6      677.20      667.20     20.33 o
   1   3   6       49.69       60.08     10.82 o
   3   3   6        5.30      -16.42     16.42 o
   5   3   6     2428.71     2382.99     36.22 o
   7   3   6        0.08      -11.03     14.93 o
   9   3   6     2024.25     1872.58     33.84 o
  11   3   6      151.33      166.72     14.88 o
  13   3   6       42.87       47.23     14.34 o
  15   3   6      751.37      761.46     25.40 o
  17   3   6      165.10      153.92     17.81 o
  19   3   6      474.51      502.10     23.68 o
  21   3   6      100.77       90.20     18.61 o
  23   3   6      260.98      297.74     21.49 o
  25   3   6      301.06      295.35     22.72 o
  27   3   6      626.47      596.55     28.80 o
  29   3   6       60.41       97.98     19.35 o
  31   3   6       21.56       -5.01     27.88 o
  33   3   6       52.80       73.24     21.16 o
  35   3   6        1.21      -27.61     27.61 o
  37   3   6       29.09       54.11     20.47 o
  39   3   6        9.72      -24.89     32.52 o
  41   3   6        0.79       17.48     21.69 o
 -42   4   6       89.65       92.22     24.15 o
 -40   4   6       13.72      -29.85     29.85 o
 -38   4   6       26.65       38.43     21.00 o
 -36   4   6       47.90       53.09     20.36 o
 -34   4   6       20.21       31.40     17.96 o
 -32   4   6      120.49      155.29     21.64 o
 -30   4   6      648.65      589.30     30.78 o
 -28   4   6      127.26      117.82     20.58 o
 -26   4   6       73.06       53.42     18.82 o
 -24   4   6      394.84      434.36     24.74 o
 -22   4   6        2.70       11.89     21.11 o
 -20   4   6      508.95      518.22     24.27 o
 -18   4   6       25.94       20.79     14.45 o
 -16   4   6      193.66      175.63     17.70 o
 -14   4   6     1204.75     1196.17     30.86 o
 -12   4   6     1274.64     1290.72     31.61 o
 -10   4   6       89.76      100.92     14.87 o
  -8   4   6       58.57       67.54     13.54 o
  -6   4   6       60.98       59.81     13.59 o
  -4   4   6      447.06      454.11     20.75 o
  -2   4   6     2972.02     2911.78     43.73 o
   0   4   6       66.18       64.93     13.91 o
   2   4   6        7.41        3.20     18.76 o
   4   4   6      299.68      340.11     19.09 o
   6   4   6      280.97      295.84     19.14 o
   8   4   6     1744.05     1724.57     35.69 o
  10   4   6      493.33      484.57     23.47 o
  12   4   6        0.33       -9.70     22.12 o
  14   4   6      217.71      260.78     19.99 o
  16   4   6      410.67      424.40     24.00 o
  18   4   6       53.12       50.43     16.58 o
  20   4   6      321.02      294.88     22.13 o
  22   4   6        2.23       23.83     25.21 o
  24   4   6       48.20       74.15     18.60 o
  26   4   6      447.57      450.41     28.42 o
  28   4   6       13.74       12.05     28.31 o
  30   4   6       47.95       25.27     31.66 o
  32   4   6       20.10      -20.84     31.18 o
  34   4   6       11.24      -17.91     29.42 o
  36   4   6       59.07       45.95     24.47 o
  38   4   6       36.03       53.73     22.97 o
 -39   5   6        7.60      -21.91     33.69 o
 -37   5   6       11.35       38.86     20.47 o
 -35   5   6        0.24        0.00     20.63 o
 -33   5   6      118.21      117.71     24.15 o
 -31   5   6      248.64      198.07     26.50 o
 -29   5   6        0.26        0.00     28.20 o
 -27   5   6        0.20      -10.23     25.80 o
 -25   5   6        1.35       23.03     26.81 o
 -23   5   6      133.59      118.25     20.58 o
 -21   5   6       10.80        6.13     23.67 o
 -19   5   6        5.42       10.39     24.47 o
 -17   5   6       53.75       35.34     17.59 o
 -15   5   6       73.80      125.17     18.12 o
 -13   5   6       81.59      120.96     17.91 o
 -11   5   6       84.34       76.87     17.06 o
  -9   5   6      358.85      330.04     22.08 o
  -7   5   6       38.01      -18.39     24.20 o
  -5   5   6      135.08      121.87     19.41 o
  -3   5   6        0.24      -23.40     23.61 o
  -1   5   6        8.86      -16.90     21.32 o
   1   5   6      481.50      483.31     24.64 o
   3   5   6      196.90      167.36     19.83 o
   5   5   6       81.55       50.32     17.75 o
   7   5   6       13.60       40.99     15.78 o
   9   5   6      166.32      170.39     20.15 o
  11   5   6        3.04       34.38     15.99 o
  13   5   6        4.17       22.07     15.72 o
  15   5   6       10.29      -26.81     26.81 o
  17   5   6       44.68       29.05     19.24 o
  19   5   6       20.44       40.67     18.28 o
  21   5   6       18.07       46.48     19.30 o
  23   5   6       36.32       56.24     19.94 o
  25   5   6       40.29       47.55     20.84 o
  27   5   6       12.04      -13.33     30.17 o
  29   5   6       20.76       19.88     30.65 o
  31   5   6        7.76      -10.39     35.23 o
  33   5   6       10.02      -10.82     32.78 o
 -32   6   6        9.96        2.19     32.30 o
 -30   6   6       41.97       29.27     30.86 o
 -28   6   6       74.24      119.14     23.30 o
 -26   6   6       39.40       71.38     21.06 o
 -24   6   6       47.18       32.25     23.08 o
 -22   6   6        7.11      -30.54     30.54 o
 -20   6   6       34.50       61.84     18.82 o
 -18   6   6      152.92      135.47     23.03 o
 -16   6   6        4.70      -28.04     28.04 o
 -14   6   6       98.73       64.50     22.02 o
 -12   6   6        3.76        4.96     26.60 o
 -10   6   6        5.12      -26.97     26.97 o
  -8   6   6        7.07       25.75     18.39 o
  -6   6   6      274.68      233.59     24.42 o
  -4   6   6      347.74      355.45     25.60 o
  -2   6   6      308.75      266.29     25.11 o
   0   6   6       27.78       20.90     28.73 o
   2   6   6        3.83      -25.91     26.39 o
   4   6   6       99.36      139.73     20.15 o
   6   6   6        2.77      -27.98     27.98 o
   8   6   6       10.02      -25.53     25.53 o
  10   6   6        3.72       20.58     26.23 o
  12   6   6        0.01      -27.35     27.35 o
  14   6   6        1.03       21.54     28.84 o
  16   6   6       64.88       46.06     21.80 o
  18   6   6       39.20      -11.35     34.12 o
  20   6   6       55.30      116.32     22.18 o
  22   6   6       91.38       84.81     25.59 o
  24   6   6       10.08      -12.53     33.16 o
  26   6   6        5.76      -36.14     36.14 o
 -23   7   6       73.94       85.13     24.95 o
 -21   7   6       34.41       65.89     24.41 o
 -19   7   6       12.58       23.24     20.15 o
 -17   7   6       31.39       37.31     22.71 o
 -15   7   6       48.88       42.81     23.40 o
 -13   7   6       54.67       43.18     24.63 o
 -11   7   6        3.16      -17.86     34.54 o
  -9   7   6       62.00       85.45     21.96 o
  -7   7   6       71.22       69.25     22.66 o
  -5   7   6       40.26       23.29     32.57 o
  -3   7   6       25.29       -3.89     31.72 o
  -1   7   6      126.47      157.11     22.55 o
   1   7   6       11.70      -11.67     30.54 o
   3   7   6       13.35       -5.86     32.04 o
   5   7   6       33.13       19.78     29.32 o
   7   7   6       69.88       54.00     23.62 o
   9   7   6       31.12       28.41     22.07 o
  11   7   6       19.91       43.34     21.75 o
  13   7   6        1.95      -10.50     31.40 o
  15   7   6       31.78       38.65     22.76 o
  17   7   6        1.26      -35.34     35.34 o
 -49   1   7      103.43       69.41     25.59 o
 -47   1   7        7.17       14.34     30.65 o
 -45   1   7        7.81      -28.94     28.94 o
 -43   1   7      267.74      269.68     26.02 o
 -41   1   7        1.16      -17.22     26.12 o
 -39   1   7       13.86       -4.85     27.40 o
 -37   1   7       63.17       45.79     18.82 o
 -35   1   7      464.65      417.37     25.65 o
 -33   1   7        0.87      -22.55     22.55 o
 -31   1   7     1180.19     1112.42     32.77 o
 -29   1   7        2.39       11.89     19.03 o
 -27   1   7     1290.20     1172.58     30.97 o
 -25   1   7      537.21      481.26     21.23 o
 -23   1   7      127.49      110.68     14.13 o
 -21   1   7     2091.77     2074.38     34.01 o
 -19   1   7       11.02       -4.37     15.83 o
 -17   1   7      182.81      185.61     13.22 o
 -15   1   7        2.35        0.80     14.34 o
 -13   1   7     4003.80     3747.50     39.62 o
 -11   1   7        3.60       18.28      9.17 o
  -9   1   7    10609.17    10905.15     90.40 o
  -7   1   7      475.95      453.78     15.42 o
  -5   1   7      154.82      147.11     10.98 o
  -3   1   7     1931.83     1789.55     26.17 o
  -1   1   7      673.92      678.48     17.83 o
   1   1   7      469.56      517.54     15.90 o
   3   1   7       11.06      -10.23     11.99 o
   5   1   7     1508.25     1471.40     25.12 o
   7   1   7      967.42      876.20     21.04 o
   9   1   7     1808.54     1798.74     29.30 o
  11   1   7       26.43       12.37     16.10 o
  13   1   7     3685.91     3709.32     43.85 o
  15   1   7      683.05      694.78     23.05 o
  17   1   7      110.19      151.89     15.46 o
  19   1   7      609.99      577.34     22.30 o
  21   1   7      132.50      133.55     15.14 o
  23   1   7       74.10       60.03     14.39 o
  25   1   7        4.17      -10.23     22.97 o
  27   1   7      185.32      209.10     19.94 o
  29   1   7       46.73       43.50     17.48 o
  31   1   7      137.40      170.28     21.32 o
  33   1   7        4.85       -9.81     26.60 o
  35   1   7        0.04        3.46     24.57 o
  37   1   7       45.43       47.02     20.26 o
  39   1   7        2.44       27.35     19.24 o
  41   1   7       65.20       79.64     23.72 o
  43   1   7        0.49      -34.17     34.17 o
 -48   2   7        0.01       -2.19     31.08 o
 -46   2   7        1.19       20.68     27.61 o
 -44   2   7       27.53       53.84     21.32 o
 -42   2   7      305.17      342.53     28.37 o
 -40   2   7       16.02       27.13     19.30 o
 -38   2   7      347.25      307.30     24.80 o
 -36   2   7       42.09       41.31     17.91 o
 -34   2   7       17.80       -2.93     22.12 o
 -32   2   7      382.24      378.94     23.20 o
 -30   2   7      235.74      246.81     18.61 o
 -28   2   7        1.56       -8.64     20.04 o
 -26   2   7      346.67      393.45     21.33 o
 -24   2   7      736.60      764.00     25.02 o
 -22   2   7        0.09      -14.55     17.43 o
 -20   2   7     1235.03     1134.87     28.14 o
 -18   2   7      271.99      254.58     16.26 o
 -16   2   7     3892.22     3855.80     45.31 o
 -14   2   7     5120.13     5066.04     49.66 o
 -12   2   7       37.04       35.18     10.61 o
 -10   2   7      199.09      227.63     13.65 o
  -8   2   7     2206.78     2237.00     32.21 o
  -6   2   7        0.52       -4.53     13.11 o
  -4   2   7       58.19       48.09     10.56 o
  -2   2   7     2980.96     2937.94     36.17 o
   0   2   7       92.30       70.96     11.52 o
   2   2   7     4515.41     4496.66     44.59 o
   4   2   7        0.23       11.14     13.27 o
   6   2   7       85.74       71.60     12.37 o
   8   2   7     1404.56     1483.42     28.58 o
  10   2   7      562.72      600.73     20.33 o
  12   2   7     1899.33     1841.11     33.36 o
  14   2   7       65.22      110.30     14.23 o
  16   2   7      331.78      363.75     18.45 o
  18   2   7      488.98      398.70     20.86 o
  20   2   7     2126.05     2047.73     40.19 o
  22   2   7      332.97      320.22     20.90 o
  24   2   7       68.81       66.69     16.31 o
  26   2   7       57.39       68.61     16.74 o
  28   2   7       30.26       74.20     16.90 o
  30   2   7      170.23      175.35     21.11 o
  32   2   7       53.18       25.00     19.14 o
  34   2   7       53.37       42.49     21.00 o
  36   2   7        6.47       14.98     29.85 o
  38   2   7       28.69       13.86     30.33 o
  40   2   7       11.89       12.53     30.33 o
  42   2   7       34.35       15.46     32.94 o
 -45   3   7       56.72       41.79     22.50 o
 -43   3   7       18.20       35.61     21.86 o
 -41   3   7       11.06      -15.46     28.68 o
 -39   3   7       46.13       77.88     22.02 o
 -37   3   7       38.11       30.44     20.04 o
 -35   3   7       99.71      105.55     21.70 o
 -33   3   7       23.73       42.22     17.11 o
 -31   3   7      205.72      198.92     21.33 o
 -29   3   7        2.21        5.65     23.35 o
 -27   3   7      116.06       97.77     18.55 o
 -25   3   7        0.02       15.94     14.13 o
 -23   3   7      435.08      434.56     21.92 o
 -21   3   7      320.35      295.37     19.62 o
 -19   3   7      450.00      477.20     22.08 o
 -17   3   7       10.89       12.74     16.68 o
 -15   3   7      159.88      157.18     15.67 o
 -13   3   7       19.08       37.63     11.78 o
 -11   3   7      529.15      577.20     20.70 o
  -9   3   7      478.14      526.43     20.00 o
  -7   3   7      487.72      485.32     20.00 o
  -5   3   7      284.44      283.01     16.16 o
  -3   3   7      247.26      270.73     16.10 o
  -1   3   7      767.97      813.89     23.59 o
   1   3   7      234.31      228.01     15.46 o
   3   3   7      203.81      172.65     15.89 o
   5   3   7        5.83       26.55     11.73 o
   7   3   7      873.60      906.23     25.67 o
   9   3   7       55.38       57.63     13.43 o
  11   3   7       10.21        8.53     17.43 o
  13   3   7        1.54       20.10     12.95 o
  15   3   7       58.72       31.51     14.93 o
  17   3   7      137.90      160.10     16.63 o
  19   3   7      335.07      287.53     21.70 o
  21   3   7        0.92       17.54     22.92 o
  23   3   7       16.59      -12.79     24.95 o
  25   3   7        9.70      -18.60     18.60 o
  27   3   7       28.62      -14.18     27.19 o
  29   3   7       90.15       75.65     20.68 o
  31   3   7        0.31       10.50     28.14 o
  33   3   7        0.41       -9.22     27.61 o
  35   3   7       18.79        0.00     29.80 o
  37   3   7        7.84      -14.34     30.92 o
  39   3   7        2.44       19.46     29.21 o
 -42   4   7      133.32      106.78     27.03 o
 -40   4   7       52.32       29.85     23.88 o
 -38   4   7       56.91       42.17     21.64 o
 -36   4   7        0.20       20.58     28.94 o
 -34   4   7        1.53      -12.47     27.24 o
 -32   4   7      241.52      242.91     25.17 o
 -30   4   7       29.39        8.16     26.39 o
 -28   4   7        3.47        3.09     24.20 o
 -26   4   7       10.30        8.96     23.93 o
 -24   4   7       87.71       57.95     18.82 o
 -22   4   7      122.24      115.47     18.82 o
 -20   4   7      935.73      957.37     31.27 o
 -18   4   7      172.61      168.10     19.30 o
 -16   4   7      500.94      491.28     22.88 o
 -14   4   7      872.62      747.81     27.91 o
 -12   4   7       11.78       19.99     20.31 o
 -10   4   7       10.06        4.58     19.46 o
  -8   4   7      132.64       94.21     17.11 o
  -6   4   7      244.54      232.53     18.34 o
  -4   4   7      111.91      100.60     15.41 o
  -2   4   7      105.58       83.86     15.62 o
   0   4   7      146.77      162.50     17.33 o
   2   4   7     1185.29     1148.80     30.64 o
   4   4   7      229.26      229.33     19.30 o
   6   4   7       18.97       16.52     21.27 o
   8   4   7      514.04      449.96     23.47 o
  10   4   7        0.48      -21.85     21.85 o
  12   4   7       21.66       10.93     16.05 o
  14   4   7        1.25        1.33     20.90 o
  16   4   7      275.08      298.70     22.39 o
  18   4   7       80.49       95.00     18.55 o
  20   4   7      155.93      150.88     20.53 o
  22   4   7        0.01      -21.96     24.47 o
  24   4   7        2.33      -22.97     25.91 o
  26   4   7       28.47       42.91     19.67 o
  28   4   7        0.01        1.81     27.56 o
  30   4   7       47.79       28.25     22.39 o
  32   4   7        0.61      -33.16     33.16 o
  34   4   7       21.56       37.31     22.28 o
  36   4   7        0.07       17.38     30.28 o
 -37   5   7       75.87       61.04     23.40 o
 -35   5   7       93.86       76.02     24.84 o
 -33   5   7        0.05      -13.81     30.86 o
 -31   5   7       53.70       40.73     22.66 o
 -29   5   7        2.22      -16.42     28.41 o
 -27   5   7      247.98      252.83     25.38 o
 -25   5   7      222.49      222.70     23.19 o
 -23   5   7       41.92        4.90     27.35 o
 -21   5   7      281.03      273.42     23.51 o
 -19   5   7       76.78       44.62     19.08 o
 -17   5   7        2.16      -19.46     23.99 o
 -15   5   7      224.06      279.86     22.50 o
 -13   5   7      636.40      570.65     27.63 o
 -11   5   7       35.64        4.21     24.47 o
  -9   5   7      446.10      462.70     24.85 o
  -7   5   7       60.61       92.01     16.69 o
  -5   5   7       13.75       12.26     16.31 o
  -3   5   7      331.67      341.49     23.41 o
  -1   5   7      123.63      114.09     18.45 o
   1   5   7      621.97      586.81     27.31 o
   3   5   7       22.14       61.83     15.67 o
   5   5   7       51.35       59.22     16.47 o
   7   5   7        1.33      -14.34     25.91 o
   9   5   7      314.44      325.69     23.14 o
  11   5   7        0.29      -21.06     25.69 o
  13   5   7      373.71      337.76     26.61 o
  15   5   7      138.99      140.96     21.48 o
  17   5   7       66.16       70.74     20.95 o
  19   5   7       61.37       66.42     19.88 o
  21   5   7       16.55        1.76     27.77 o
  23   5   7       66.58       83.43     21.43 o
  25   5   7        1.75      -11.46     28.78 o
  27   5   7       19.04       25.80     30.81 o
  29   5   7        5.31        0.00     31.24 o
  31   5   7       33.63       48.46     24.25 o
 -32   6   7        6.21        4.42     31.66 o
 -30   6   7       63.27       91.74     23.14 o
 -28   6   7        2.30       -2.08     22.28 o
 -26   6   7       11.45       18.02     28.78 o
 -24   6   7       13.34      -21.38     30.54 o
 -22   6   7       15.49       39.71     19.78 o
 -20   6   7       57.63       91.21     19.24 o
 -18   6   7       30.69      -16.21     31.34 o
 -16   6   7       27.10       22.92     25.59 o
 -14   6   7       12.79       -8.64     28.78 o
 -12   6   7        9.53       20.47     27.03 o
 -10   6   7       24.55       38.70     19.83 o
  -8   6   7      294.83      337.52     24.95 o
  -6   6   7      106.39      158.97     22.02 o
  -4   6   7      170.38      137.87     22.76 o
  -2   6   7       63.36       66.90     20.15 o
   0   6   7       23.65       26.49     28.89 o
   2   6   7       46.73       25.05     27.56 o
   4   6   7        1.31        6.72     25.32 o
   6   6   7        2.01      -18.76     28.73 o
   8   6   7       51.24       26.01     21.06 o
  10   6   7       74.43       69.83     21.22 o
  12   6   7       77.05       53.31     22.12 o
  14   6   7        2.87       -3.68     27.45 o
  16   6   7       16.79      -30.86     30.86 o
  18   6   7       60.76       51.76     22.44 o
  20   6   7       53.27       66.42     22.44 o
  22   6   7       24.39      -34.92     34.92 o
  24   6   7        3.90       -8.58     32.09 o
 -21   7   7        4.31       19.72     22.60 o
 -19   7   7        8.04       23.61     31.93 o
 -17   7   7        0.45        0.00     34.22 o
 -15   7   7       13.05      -34.12     34.12 o
 -13   7   7        1.10       22.49     28.68 o
 -11   7   7      202.16      223.44     25.11 o
  -9   7   7       40.31       53.09     21.48 o
  -7   7   7        3.34      -34.65     34.65 o
  -5   7   7        0.12      -31.02     31.02 o
  -3   7   7       20.59        7.94     29.37 o
  -1   7   7       50.43       65.46     22.66 o
   1   7   7        3.71       18.92     20.74 o
   3   7   7       10.97       -6.02     21.86 o
   5   7   7        0.02       12.15     28.52 o
   7   7   7       16.94      -35.02     35.02 o
   9   7   7        0.18        0.00     30.12 o
  11   7   7       41.29       14.82     32.41 o
  13   7   7       31.98       12.90     35.77 o
  15   7   7        5.27      -35.02     35.02 o
 -48   0   8        0.34      -27.67     29.85 o
 -46   0   8        0.15        6.02     29.80 o
 -44   0   8       43.98       68.45     19.35 o
 -42   0   8      317.68      327.82     27.09 o
 -40   0   8        8.18       26.28     17.48 o
 -38   0   8      235.28      208.52     23.99 o
 -36   0   8        3.96        9.01     21.80 o
 -34   0   8      570.29      576.74     26.78 o
 -32   0   8      211.45      160.22     19.51 o
 -30   0   8       39.47       46.48     15.57 o
 -28   0   8     1607.11     1644.53     35.73 o
 -26   0   8      435.68      411.16     21.17 o
 -24   0   8      244.23      220.91     17.12 o
 -22   0   8     1084.53     1107.14     27.92 o
 -20   0   8     4225.46     3981.58     46.93 o
 -18   0   8        0.14        0.00     16.90 o
 -16   0   8     4319.14     4161.23     45.04 o
 -14   0   8      351.36      317.62     15.63 o
 -12   0   8      420.81      426.00     15.84 o
 -10   0   8      503.39      458.46     16.65 o
  -8   0   8      373.12      404.70     14.94 o
  -6   0   8     1594.77     1660.15     26.62 o
  -4   0   8       10.96       52.08      9.17 o
  -2   0   8     1264.34     1223.31     23.40 o
   0   0   8      333.64      258.42     13.55 o
   2   0   8     1446.48     1494.96     25.92 o
   4   0   8      288.42      265.17     14.19 o
   6   0   8    11854.23    11310.41    101.20 o
   8   0   8     1417.94     1436.71     28.00 o
  10   0   8      883.27      906.91     24.23 o
  12   0   8        0.40       20.52     10.93 o
  14   0   8      188.08      200.05     15.09 o
  16   0   8      125.23      107.05     14.98 o
  18   0   8        0.01       12.47     12.21 o
  20   0   8      323.03      333.08     20.21 o
  22   0   8      190.30      187.04     18.34 o
  24   0   8      262.25      246.24     20.80 o
  26   0   8        3.84       -9.70     22.92 o
  28   0   8      200.07      173.38     19.83 o
  30   0   8       93.29       84.98     18.92 o
  32   0   8        0.45      -23.13     25.85 o
  34   0   8      233.12      263.65     25.75 o
  36   0   8        8.06      -11.14     30.17 o
  38   0   8      147.35      165.96     25.27 o
  40   0   8       51.55       10.39     34.44 o
  42   0   8        0.62       -6.56     29.69 o
 -47   1   8        2.80        6.29     30.06 o
 -45   1   8       35.67       66.26     21.70 o
 -43   1   8        0.40       -1.87     28.20 o
 -41   1   8        5.67       -1.76     27.67 o
 -39   1   8       90.73       85.93     20.68 o
 -37   1   8      242.20      288.24     23.25 o
 -35   1   8        8.45       16.31     24.36 o
 -33   1   8        7.60      -23.29     23.29 o
 -31   1   8      141.71      174.97     18.71 o
 -29   1   8        8.41       17.43     21.86 o
 -27   1   8      950.85      907.79     28.61 o
 -25   1   8       90.33       95.80     15.46 o
 -23   1   8      480.59      476.75     21.07 o
 -21   1   8     2603.66     2560.05     39.97 o
 -19   1   8      132.99      122.36     14.08 o
 -17   1   8       11.08       -5.33     16.74 o
 -15   1   8     2206.46     2201.30     33.91 o
 -13   1   8       48.56       55.81     10.87 o
 -11   1   8      652.26      678.10     20.12 o
  -9   1   8     1857.51     1791.47     29.25 o
  -7   1   8      271.89      275.61     14.45 o
  -5   1   8     1009.28     1046.35     22.22 o
  -3   1   8        9.11       16.58      9.81 o
  -1   1   8       57.50       52.40     10.93 o
   1   1   8     3941.21     3901.08     41.44 o
   3   1   8      766.43      761.40     20.92 o
   5   1   8      111.89      100.34     13.12 o
   7   1   8       32.82       50.96     10.93 o
   9   1   8      391.70      378.11     17.55 o
  11   1   8       16.19       35.34     12.31 o
  13   1   8     2357.16     2250.27     37.87 o
  15   1   8      300.35      259.81     17.81 o
  17   1   8      152.97      130.94     15.94 o
  19   1   8      105.41      101.45     16.69 o
  21   1   8        8.64      -12.15     20.47 o
  23   1   8      445.95      438.50     23.79 o
  25   1   8       45.02       -5.49     24.25 o
  27   1   8       22.92       52.24     15.57 o
  29   1   8      111.09      151.51     21.06 o
  31   1   8      137.48      136.96     21.96 o
  33   1   8        8.55       33.69     17.91 o
  35   1   8       64.27       64.02     20.63 o
  37   1   8        4.37       25.16     20.15 o
  39   1   8        3.27       20.47     31.56 o
  41   1   8       28.74      -34.54     38.27 o
 -46   2   8        1.91      -31.18     31.18 o
 -44   2   8       26.84       19.99     31.24 o
 -42   2   8        1.66        7.57     20.26 o
 -40   2   8        9.35       -2.67     20.79 o
 -38   2   8      108.44      134.98     21.27 o
 -36   2   8        0.04       -4.80     23.45 o
 -34   2   8      208.17      226.59     21.11 o
 -32   2   8      204.56      246.11     21.22 o
 -30   2   8       36.30       20.42     21.75 o
 -28   2   8       21.18      -22.60     22.60 o
 -26   2   8        0.00      -18.34     19.78 o
 -24   2   8       23.22       12.74     20.47 o
 -22   2   8        2.09        6.61     12.37 o
 -20   2   8      559.88      554.31     20.91 o
 -18   2   8      112.67      127.90     14.45 o
 -16   2   8      314.24      297.52     17.55 o
 -14   2   8      135.17      129.02     14.77 o
 -12   2   8      541.59      553.02     19.47 o
 -10   2   8     1089.86      988.04     24.78 o
  -8   2   8       24.53       -5.12     16.84 o
  -6   2   8       71.57       74.79     12.10 o
  -4   2   8        9.12        9.17     16.10 o
  -2   2   8      254.89      258.15     14.34 o
   0   2   8       26.00       34.28     10.98 o
   2   2   8      639.44      647.03     20.44 o
   4   2   8       13.56       14.61     10.34 o
   6   2   8      450.88      496.71     18.51 o
   8   2   8       67.93       77.57     13.17 o
  10   2   8       26.62       16.74     12.10 o
  12   2   8       18.77        8.26     17.38 o
  14   2   8       81.67       63.23     15.14 o
  16   2   8       48.67       15.89     21.64 o
  18   2   8       98.05       74.80     17.81 o
  20   2   8       43.92       21.48     25.85 o
  22   2   8       66.39       74.63     16.37 o
  24   2   8      140.62      159.03     20.10 o
  26   2   8        6.43      -14.87     22.87 o
  28   2   8        0.17       20.42     24.41 o
  30   2   8       22.58      -30.97     30.97 o
  32   2   8        0.00      -17.54     26.97 o
  34   2   8        0.51       16.68     26.28 o
  36   2   8        0.94       16.63     19.72 o
  38   2   8        4.93       12.37     29.90 o
  40   2   8        0.01       21.75     30.44 o
 -45   3   8      104.77      141.48     25.54 o
 -43   3   8        0.07       14.50     27.40 o
 -41   3   8       11.38       -9.86     33.10 o
 -39   3   8      267.92      251.82     26.55 o
 -37   3   8        1.80      -26.87     26.87 o
 -35   3   8        0.03       15.25     17.22 o
 -33   3   8      101.49       61.95     20.63 o
 -31   3   8      285.55      207.47     22.82 o
 -29   3   8        0.00       21.11     15.03 o
 -27   3   8     1129.11     1166.27     35.65 o
 -25   3   8       61.98       67.65     17.27 o
 -23   3   8      729.66      741.63     26.84 o
 -21   3   8     1080.58      995.49     29.62 o
 -19   3   8      136.96      110.25     15.67 o
 -17   3   8      310.70      258.10     18.34 o
 -15   3   8      591.60      571.23     23.42 o
 -13   3   8      356.93      343.82     19.20 o
 -11   3   8      162.82      151.95     15.30 o
  -9   3   8      739.07      712.62     23.80 o
  -7   3   8        0.02        9.97     12.31 o
  -5   3   8     4028.19     3957.64     47.87 o
  -3   3   8      363.63      375.19     19.20 o
  -1   3   8        5.89       12.90     11.99 o
   1   3   8     1809.37     1794.09     33.45 o
   3   3   8      161.70      172.16     15.14 o
   5   3   8      169.87      164.06     16.31 o
   7   3   8       16.72       11.83     17.80 o
   9   3   8      806.81      774.74     25.77 o
  11   3   8        6.62        2.29     13.91 o
  13   3   8     1133.08     1153.52     30.64 o
  15   3   8       33.71       -4.96     21.22 o
  17   3   8       57.87       86.57     15.14 o
  19   3   8      139.34      132.27     19.14 o
  21   3   8       38.43       21.43     23.61 o
  23   3   8      389.24      418.88     25.49 o
  25   3   8        2.35      -27.13     27.13 o
  27   3   8        4.23       33.16     16.84 o
  29   3   8        4.85      -27.83     27.83 o
  31   3   8       72.87       82.52     21.64 o
  33   3   8        0.14        7.73     29.37 o
  35   3   8       65.54       84.23     22.23 o
  37   3   8        4.65       -8.53     29.26 o
 -42   4   8       47.27       41.63     23.61 o
 -40   4   8        8.53       38.75     20.52 o
 -38   4   8       60.45        6.02     34.81 o
 -36   4   8        4.69       32.52     19.83 o
 -34   4   8        0.01      -14.61     25.96 o
 -32   4   8       80.29       84.81     20.47 o
 -30   4   8       32.56       40.19     18.55 o
 -28   4   8       78.53       62.58     20.15 o
 -26   4   8       76.53       72.39     17.75 o
 -24   4   8        7.66       29.64     16.68 o
 -22   4   8       60.60       82.79     18.71 o
 -20   4   8      607.88      610.43     27.52 o
 -18   4   8       15.82       14.66     21.64 o
 -16   4   8       85.28      118.67     17.01 o
 -14   4   8       40.53       46.16     15.25 o
 -12   4   8       17.80       22.28     15.83 o
 -10   4   8      434.19      437.97     22.72 o
  -8   4   8      387.81      415.44     21.65 o
  -6   4   8      185.42      211.93     18.87 o
  -4   4   8       54.57       62.85     14.50 o
  -2   4   8        5.79       24.95     14.02 o
   0   4   8       84.01       81.88     16.63 o
   2   4   8      355.46      384.60     21.06 o
   4   4   8        1.97        8.58     14.23 o
   6   4   8      365.57      338.42     21.22 o
   8   4   8      269.84      249.70     20.00 o
  10   4   8      100.97       89.08     18.23 o
  12   4   8       55.20       48.99     18.23 o
  14   4   8       89.96       99.21     18.29 o
  16   4   8      266.25      256.15     21.70 o
  18   4   8       11.12       18.18     16.90 o
  20   4   8       44.90       22.87     18.55 o
  22   4   8       14.31       -4.96     26.28 o
  24   4   8       55.35       41.26     19.72 o
  26   4   8        7.84       -7.20     28.30 o
  28   4   8        2.39       11.25     27.61 o
  30   4   8       39.38       36.35     22.71 o
  32   4   8        0.07       14.39     32.30 o
  34   4   8       38.43       72.12     24.47 o
 -37   5   8       55.94       71.00     24.36 o
 -35   5   8        6.09      -14.71     32.46 o
 -33   5   8        7.92      -26.28     30.81 o
 -31   5   8        0.86      -28.89     28.89 o
 -29   5   8      166.40      198.59     24.52 o
 -27   5   8        0.82       25.21     18.44 o
 -25   5   8       42.58       19.14     20.20 o
 -23   5   8       90.49       88.55     20.31 o
 -21   5   8        3.60        0.00     26.28 o
 -19   5   8       23.47       -3.20     27.77 o
 -17   5   8      100.70       81.46     20.15 o
 -15   5   8      231.33      227.72     23.67 o
 -13   5   8        0.13       26.07     16.47 o
 -11   5   8       73.20      101.87     18.50 o
  -9   5   8        3.72      -17.38     23.77 o
  -7   5   8      392.75      456.00     24.85 o
  -5   5   8       25.85        8.58     22.39 o
  -3   5   8        4.09       12.85     16.10 o
  -1   5   8      114.68      104.60     20.26 o
   1   5   8        8.87       21.64     17.32 o
   3   5   8       68.67       83.11     18.23 o
   5   5   8      142.80      135.36     20.21 o
   7   5   8        0.19        2.99     25.91 o
   9   5   8       14.55        1.55     25.32 o
  11   5   8      262.35      288.35     24.42 o
  13   5   8       35.55       21.06     26.65 o
  15   5   8        2.82        4.16     19.35 o
  17   5   8       31.04       47.28     19.78 o
  19   5   8        6.90       -7.09     26.60 o
  21   5   8       26.63       16.58     31.40 o
  23   5   8       39.72       33.42     20.63 o
  25   5   8        0.06      -11.89     32.94 o
  27   5   8       11.60       42.27     21.86 o
  29   5   8        4.91       27.88     32.46 o
 -30   6   8        8.17       10.93     32.46 o
 -28   6   8       34.83       69.83     21.70 o
 -26   6   8        6.49       24.63     30.60 o
 -24   6   8        5.34       34.97     19.67 o
 -22   6   8       44.75       17.48     23.56 o
 -20   6   8       98.51       79.75     22.66 o
 -18   6   8        0.00       16.74     27.88 o
 -16   6   8       82.28       73.78     20.52 o
 -14   6   8       17.85       -7.14     29.53 o
 -12   6   8       13.51        3.52     30.38 o
 -10   6   8      251.69      239.13     25.06 o
  -8   6   8        0.38       -6.93     26.92 o
  -6   6   8       82.52       67.97     21.22 o
  -4   6   8       44.30       65.25     20.68 o
  -2   6   8      129.06      114.30     22.82 o
   0   6   8        3.17        5.17     25.91 o
   2   6   8       55.18       73.88     19.08 o
   4   6   8        4.87      -29.21     29.21 o
   6   6   8      156.60      160.20     22.76 o
   8   6   8       80.89       92.22     21.11 o
  10   6   8       37.59       46.96     20.63 o
  12   6   8       36.54       71.54     20.31 o
  14   6   8        0.80       35.66     18.44 o
  16   6   8        8.07       -3.94     30.12 o
  18   6   8        0.90       18.28     28.36 o
  20   6   8       16.82       22.97     23.40 o
  22   6   8        0.08        0.00     33.80 o
 -19   7   8        2.32       -6.61     35.13 o
 -17   7   8        8.42       32.46     22.97 o
 -15   7   8       48.38       56.51     22.71 o
 -13   7   8       14.30       67.32     22.12 o
 -11   7   8       29.32       27.08     35.02 o
  -9   7   8       68.31       40.25     24.73 o
  -7   7   8        0.65      -14.39     29.69 o
  -5   7   8       36.51       12.26     30.92 o
  -3   7   8       15.73       43.98     21.75 o
  -1   7   8        1.09      -34.06     34.06 o
   1   7   8       19.85        0.00     30.28 o
   3   7   8       45.55      -20.74     34.97 o
   5   7   8       11.55        4.21     30.06 o
   7   7   8        1.12       32.84     21.27 o
   9   7   8        3.38       -2.13     30.17 o
  11   7   8       21.44       15.30     33.10 o
 -47   1   9        3.25       -2.13     32.68 o
 -45   1   9       88.80      144.15     24.58 o
 -43   1   9        0.56      -31.13     31.13 o
 -41   1   9      227.29      256.08     25.75 o
 -39   1   9      132.13      119.04     22.98 o
 -37   1   9        0.71      -13.06     25.48 o
 -35   1   9      278.59      293.58     24.85 o
 -33   1   9        0.62        5.86     22.28 o
 -31   1   9       32.70       17.96     23.77 o
 -29   1   9      285.16      300.04     20.69 o
 -27   1   9     1691.97     1648.27     37.07 o
 -25   1   9        3.05       -9.43     20.10 o
 -23   1   9      588.58      532.01     22.35 o
 -21   1   9       89.97       63.33     15.19 o
 -19   1   9      703.08      630.04     23.26 o
 -17   1   9     2047.21     2026.58     35.39 o
 -15   1   9      108.25       86.37     13.86 o
 -13   1   9      423.46      428.10     18.24 o
 -11   1   9        2.10       11.41     14.55 o
  -9   1   9      721.37      682.02     20.39 o
  -7   1   9        3.32      -16.10     16.10 o
  -5   1   9     2899.97     2680.80     37.01 o
  -3   1   9        4.84       10.87     10.82 o
  -1   1   9     4629.75     4561.62     47.37 o
   1   1   9      747.73      778.27     22.47 o
   3   1   9      521.98      529.91     19.90 o
   5   1   9       18.14       44.72     11.73 o
   7   1   9      577.55      552.76     20.22 o
   9   1   9      474.06      405.76     19.15 o
  11   1   9      527.88      576.22     22.14 o
  13   1   9      573.07      573.09     22.83 o
  15   1   9        0.02      -19.72     19.72 o
  17   1   9      918.21      968.53     29.35 o
  19   1   9        0.66        0.00     20.90 o
  21   1   9      173.88      172.69     18.23 o
  23   1   9      240.83      263.55     21.75 o
  25   1   9      100.60      117.98     18.82 o
  27   1   9       83.12       82.10     19.30 o
  29   1   9       13.30       46.64     17.16 o
  31   1   9       83.92       89.93     21.64 o
  33   1   9        4.85       -9.12     20.31 o
  35   1   9       20.88      -32.36     32.36 o
  37   1   9       75.93       92.60     23.40 o
  39   1   9        0.28       19.30     22.28 o
 -46   2   9       92.54      109.02     25.32 o
 -44   2   9        0.02       12.31     29.32 o
 -42   2   9        1.09       13.65     28.68 o
 -40   2   9        1.15      -11.09     26.01 o
 -38   2   9      179.08      194.81     23.35 o
 -36   2   9        3.60       13.33     25.27 o
 -34   2   9      838.14      836.69     33.56 o
 -32   2   9      157.79      149.33     20.79 o
 -30   2   9       48.05       64.13     16.10 o
 -28   2   9      581.90      635.27     26.14 o
 -26   2   9      184.12      127.05     18.39 o
 -24   2   9      100.40      107.00     15.67 o
 -22   2   9      365.25      394.74     20.42 o
 -20   2   9      521.86      515.75     21.66 o
 -18   2   9      673.49      633.56     23.10 o
 -16   2   9      450.76      446.91     20.27 o
 -14   2   9       12.54      -17.64     17.64 o
 -12   2   9     2473.72     2485.15     39.00 o
 -10   2   9      870.13      875.20     24.23 o
  -8   2   9        0.04      -15.03     17.91 o
  -6   2   9     3207.10     3139.86     41.78 o
  -4   2   9      144.49      163.84     15.04 o
  -2   2   9      174.83      160.70     14.13 o
   0   2   9      150.79      117.19     14.40 o
   2   2   9      875.72      839.18     24.50 o
   4   2   9      300.26      315.54     17.28 o
   6   2   9      996.17     1028.67     26.80 o
   8   2   9        1.96      -16.90     16.90 o
  10   2   9        6.37        4.32     16.90 o
  12   2   9      278.71      308.16     18.24 o
  14   2   9        1.55        9.43     19.40 o
  16   2   9     1097.39     1004.95     31.17 o
  18   2   9        0.05      -12.95     21.11 o
  20   2   9       56.62       42.81     16.42 o
  22   2   9       23.71       67.17     17.80 o
  24   2   9      209.08      226.43     21.97 o
  26   2   9       37.97      -15.83     26.44 o
  28   2   9      191.06      174.45     22.77 o
  30   2   9        7.44      -22.87     27.88 o
  32   2   9       82.06      103.79     22.34 o
  34   2   9       17.54       15.62     28.04 o
  36   2   9        0.09       22.60     19.30 o
  38   2   9       13.33       23.83     32.20 o
 -43   3   9       31.02       14.87     33.37 o
 -41   3   9        0.04       -2.03     29.26 o
 -39   3   9        3.74       13.49     27.98 o
 -37   3   9       12.00       25.69     19.30 o
 -35   3   9       17.91       19.24     27.08 o
 -33   3   9       70.80       92.60     19.56 o
 -31   3   9       35.35        6.34     25.80 o
 -29   3   9      144.56      188.62     20.58 o
 -27   3   9      248.80      311.28     23.03 o
 -25   3   9      134.32      162.98     19.46 o
 -23   3   9       15.93       19.40     14.55 o
 -21   3   9       58.71       75.86     16.47 o
 -19   3   9        2.77       -6.18     20.42 o
 -17   3   9       45.90       40.78     15.62 o
 -15   3   9      373.81      372.56     20.64 o
 -13   3   9      523.83      557.94     23.79 o
 -11   3   9       48.26       61.09     14.71 o
  -9   3   9       48.66       30.60     14.61 o
  -7   3   9        4.22        1.07     18.55 o
  -5   3   9      294.66      323.21     18.93 o
  -3   3   9      233.23      259.73     17.65 o
  -1   3   9       60.49       59.49     14.45 o
   1   3   9      103.29       87.48     15.78 o
   3   3   9      255.72      245.23     18.88 o
   5   3   9        4.20        4.53     20.74 o
   7   3   9      273.16      286.18     19.68 o
   9   3   9      806.51      771.60     26.63 o
  11   3   9       64.67       81.94     17.33 o
  13   3   9       40.82       46.38     15.46 o
  15   3   9       71.78       91.74     18.18 o
  17   3   9       63.10       53.04     17.65 o
  19   3   9       10.96        0.00     23.40 o
  21   3   9       11.28       38.11     16.74 o
  23   3   9       50.94       75.00     18.71 o
  25   3   9       71.23       95.37     19.99 o
  27   3   9       23.33       15.78     27.35 o
  29   3   9        5.09      -20.26     29.26 o
  31   3   9        9.47      -32.52     32.52 o
  33   3   9        1.42      -34.22     34.22 o
  35   3   9        6.67       -4.26     31.56 o
 -40   4   9       21.40       41.90     23.03 o
 -38   4   9       43.13       29.05     22.66 o
 -36   4   9       13.34       21.86     28.31 o
 -34   4   9       58.94       68.50     21.22 o
 -32   4   9        4.50        5.49     26.65 o
 -30   4   9      242.40      246.06     24.63 o
 -28   4   9      128.41       90.04     20.47 o
 -26   4   9       11.05      -27.99     27.99 o
 -24   4   9       54.05       70.26     17.86 o
 -22   4   9       22.57       34.70     16.58 o
 -20   4   9       10.26       26.28     15.51 o
 -18   4   9       76.65      102.14     18.44 o
 -16   4   9      338.77      336.53     23.04 o
 -14   4   9       80.86       99.96     16.74 o
 -12   4   9      629.05      634.36     26.99 o
 -10   4   9       25.70       30.01     15.30 o
  -8   4   9       25.69       50.96     14.93 o
  -6   4   9      248.01      221.81     19.84 o
  -4   4   9        3.45       24.95     13.86 o
  -2   4   9       14.74       31.40     14.93 o
   0   4   9        1.09        3.89     19.88 o
   2   4   9      277.00      272.95     20.96 o
   4   4   9      111.66      124.00     17.27 o
   6   4   9      160.68      192.68     19.14 o
   8   4   9        9.33      -19.35     21.86 o
  10   4   9      201.46      213.11     21.43 o
  12   4   9      157.27      155.84     19.41 o
  14   4   9        5.00      -26.01     26.01 o
  16   4   9        7.80       20.31     24.89 o
  18   4   9       16.92       36.51     18.07 o
  20   4   9        0.80      -15.19     24.95 o
  22   4   9        4.68      -24.57     27.40 o
  24   4   9       26.85        9.17     30.65 o
  26   4   9       11.18       15.25     28.94 o
  28   4   9       44.67       21.91     31.56 o
  30   4   9        1.82      -14.55     30.92 o
  32   4   9        2.63       -6.50     32.14 o
 -35   5   9       23.69       28.20     31.50 o
 -33   5   9       22.99       25.11     22.44 o
 -31   5   9        0.72        3.04     22.01 o
 -29   5   9       10.95       58.37     21.16 o
 -27   5   9      160.11      175.93     24.42 o
 -25   5   9        2.45       -1.81     25.59 o
 -23   5   9      106.97       63.65     22.39 o
 -21   5   9       11.56       24.04     28.36 o
 -19   5   9       16.74       20.10     24.95 o
 -17   5   9      484.61      429.74     29.17 o
 -15   5   9       36.55       60.13     17.59 o
 -13   5   9       19.50       18.92     25.32 o
 -11   5   9      165.48      142.19     22.13 o
  -9   5   9       55.53       21.54     26.44 o
  -7   5   9       54.21       75.54     18.66 o
  -5   5   9      179.03      196.94     21.06 o
  -3   5   9        1.08       -4.58     25.11 o
  -1   5   9      276.77      277.85     24.05 o
   1   5   9      273.78      321.47     24.26 o
   3   5   9       64.20       84.71     18.76 o
   5   5   9      117.75      112.75     20.68 o
   7   5   9       51.34       60.18     19.30 o
   9   5   9       61.38       14.77     20.36 o
  11   5   9       17.42       27.67     19.40 o
  13   5   9       79.51      105.87     21.96 o
  15   5   9        1.93      -28.30     28.57 o
  17   5   9      132.06       74.85     24.26 o
  19   5   9        2.56       -7.52     20.74 o
  21   5   9        1.77       20.47     20.04 o
  23   5   9       40.10       20.20     31.93 o
  25   5   9        2.47       10.45     29.42 o
  27   5   9       55.05      109.81     24.52 o
 -28   6   9        8.10      -30.65     35.82 o
 -26   6   9       16.61       39.39     21.54 o
 -24   6   9       22.97       57.04     21.70 o
 -22   6   9       36.63       83.96     23.24 o
 -20   6   9        8.96       -7.89     32.62 o
 -18   6   9        8.11       11.62     28.09 o
 -16   6   9       55.96       85.61     21.38 o
 -14   6   9       76.15       24.36     32.78 o
 -12   6   9        0.22      -27.72     30.22 o
 -10   6   9       34.03      -20.10     30.12 o
  -8   6   9       31.84       22.71     20.52 o
  -6   6   9       11.70        5.44     30.17 o
  -4   6   9       57.12       59.60     21.43 o
  -2   6   9       51.17       31.66     22.66 o
   0   6   9        4.29       19.99     28.09 o
   2   6   9        0.03      -28.20     28.20 o
   4   6   9       95.70      121.12     22.66 o
   6   6   9       53.08       71.22     22.23 o
   8   6   9        1.10       24.73     25.16 o
  10   6   9        1.65        3.89     20.26 o
  12   6   9        9.65      -32.14     32.14 o
  14   6   9       16.77       30.38     30.81 o
  16   6   9       13.88      -33.26     33.26 o
  18   6   9        0.56       14.93     31.82 o
  20   6   9       18.14        4.37     34.54 o
 -15   7   9        4.58       23.24     22.28 o
 -13   7   9        1.10        4.37     31.40 o
 -11   7   9        9.11       42.22     22.76 o
  -9   7   9       15.42       -8.58     33.05 o
  -7   7   9       45.39       39.61     23.29 o
  -5   7   9        0.03       12.79     32.25 o
  -3   7   9       24.76       34.17     23.56 o
  -1   7   9        9.54      -27.83     33.48 o
   1   7   9       25.05        6.45     29.58 o
   3   7   9        0.02       -6.50     33.37 o
   5   7   9        4.61       19.67     22.28 o
   7   7   9        5.00      -24.36     34.81 o
 -46   0  10      163.85      173.37     26.34 o
 -44   0  10        2.34      -24.09     33.69 o
 -42   0  10       65.62       82.84     21.70 o
 -40   0  10       78.12       85.83     22.23 o
 -38   0  10       71.64       89.08     19.94 o
 -36   0  10        0.30       -3.25     24.09 o
 -34   0  10     1113.25     1070.79     37.20 o
 -32   0  10        6.13       17.54     22.39 o
 -30   0  10      135.10      136.75     19.62 o
 -28   0  10       86.78       97.61     15.99 o
 -26   0  10      373.31      398.52     22.02 o
 -24   0  10     4827.14     4649.35     58.88 o
 -22   0  10       37.10       23.40     14.45 o
 -20   0  10        0.90       13.65     12.42 o
 -18   0  10       28.11       63.43     13.22 o
 -16   0  10     1350.01     1317.18     29.75 o
 -14   0  10       24.97        2.93     17.16 o
 -12   0  10     4705.57     4606.63     51.04 o
 -10   0  10       10.81        8.37     11.25 o
  -8   0  10      730.07      756.21     22.57 o
  -6   0  10     1078.20     1066.99     25.79 o
  -4   0  10      312.08      337.36     17.33 o
  -2   0  10      677.10      669.66     21.18 o
   0   0  10      577.39      561.14     19.90 o
   2   0  10      222.51      175.64     15.89 o
   4   0  10     2973.75     2798.67     41.49 o
   6   0  10     1562.20     1544.18     32.64 o
   8   0  10      391.51      380.53     19.79 o
  10   0  10     2765.48     2545.03     42.80 o
  12   0  10        0.36      -19.62     19.62 o
  14   0  10        1.10       14.02     19.99 o
  16   0  10      773.92      741.79     27.16 o
  18   0  10      336.99      365.28     22.88 o
  20   0  10        1.32        2.03     15.25 o
  22   0  10        2.41       13.54     15.62 o
  24   0  10       25.44       52.51     17.11 o
  26   0  10      112.27      126.56     20.47 o
  28   0  10      135.87      115.95     22.76 o
  30   0  10       29.12       31.66     19.88 o
  32   0  10        0.01      -29.37     29.37 o
  34   0  10       33.10       40.09     21.91 o
  36   0  10       18.28      -12.37     31.88 o
  38   0  10       72.03       68.29     25.69 o
 -47   1  10       22.93       64.71     21.96 o
 -45   1  10       40.40       57.30     21.06 o
 -43   1  10        3.27        3.94     27.13 o
 -41   1  10      106.80      120.32     23.88 o
 -39   1  10       40.62       22.34     20.31 o
 -37   1  10        5.05       -5.06     27.03 o
 -35   1  10       19.93       24.15     17.75 o
 -33   1  10       79.39       96.22     18.02 o
 -31   1  10      209.74      227.82     21.06 o
 -29   1  10        3.28      -20.68     23.51 o
 -27   1  10       55.43       33.48     16.26 o
 -25   1  10        0.40       -2.51     20.74 o
 -23   1  10       57.81       60.34     15.57 o
 -21   1  10        0.04       27.45     13.22 o
 -19   1  10     1492.69     1425.22     32.31 o
 -17   1  10      334.82      288.67     18.72 o
 -15   1  10       16.15        4.10     19.35 o
 -13   1  10      191.39      197.01     15.46 o
 -11   1  10       97.39      124.06     13.75 o
  -9   1  10        8.21        2.88     16.42 o
  -7   1  10      434.83      424.36     17.98 o
  -5   1  10      251.82      250.36     16.64 o
  -3   1  10      786.95      776.86     23.80 o
  -1   1  10       27.03       17.96     20.36 o
   1   1  10       20.88       21.11     12.69 o
   3   1  10     1161.54     1108.92     27.55 o
   5   1  10      222.31      247.09     16.37 o
   7   1  10      136.62      142.30     15.73 o
   9   1  10      493.97      456.64     20.96 o
  11   1  10        8.99       11.19     18.92 o
  13   1  10       35.71       43.82     14.50 o
  15   1  10       57.81       14.66     22.60 o
  17   1  10       94.22      120.43     17.49 o
  19   1  10       63.42       49.10     17.11 o
  21   1  10      145.35      169.00     20.21 o
  23   1  10        2.77       11.89     22.28 o
  25   1  10       49.04       58.74     17.54 o
  27   1  10        2.62        3.30     25.69 o
  29   1  10        3.97      -20.84     27.93 o
  31   1  10      154.61      150.18     24.90 o
  33   1  10        0.20        1.92     30.33 o
  35   1  10       27.46       76.17     21.16 o
  37   1  10        0.36       10.66     31.34 o
 -44   2  10        0.05      -27.40     32.94 o
 -42   2  10       35.05      -28.04     31.29 o
 -40   2  10       43.18        3.84     31.82 o
 -38   2  10       13.01       18.12     29.05 o
 -36   2  10       22.18        6.93     29.21 o
 -34   2  10       16.85       16.42     18.07 o
 -32   2  10        5.33      -15.67     26.65 o
 -30   2  10      178.35      196.36     21.17 o
 -28   2  10       25.73       24.95     16.15 o
 -26   2  10      102.32      110.99     16.69 o
 -24   2  10       23.47       20.84     21.11 o
 -22   2  10       17.99        5.01     20.95 o
 -20   2  10       10.00       13.22     18.12 o
 -18   2  10        5.44      -17.43     19.40 o
 -16   2  10      194.38      183.73     17.91 o
 -14   2  10        1.89      -13.11     18.71 o
 -12   2  10       44.80       41.05     13.06 o
 -10   2  10       85.23       93.19     15.46 o
  -8   2  10     1043.02     1093.51     27.92 o
  -6   2  10       32.03        3.09     19.88 o
  -4   2  10       26.15       44.03     12.95 o
  -2   2  10        0.42      -18.98     18.98 o
   0   2  10       23.98       14.55     18.92 o
   2   2  10       10.74       -4.21     19.78 o
   4   2  10        0.43       17.80     11.94 o
   6   2  10      115.94       73.62     16.26 o
   8   2  10        0.06      -11.41     12.42 o
  10   2  10       53.30       62.00     14.87 o
  12   2  10       20.96       15.94     20.63 o
  14   2  10      148.69      135.95     18.34 o
  16   2  10        6.64       15.99     22.39 o
  18   2  10        4.61       -4.16     22.49 o
  20   2  10        7.68       11.67     22.39 o
  22   2  10        0.20        9.17     25.11 o
  24   2  10       84.77       71.38     20.58 o
  26   2  10       17.19       30.33     18.82 o
  28   2  10        1.29      -27.72     27.72 o
  30   2  10       11.54       -5.60     28.25 o
  32   2  10        4.88      -30.92     30.92 o
  34   2  10        2.33       -8.21     31.13 o
  36   2  10        0.14      -28.04     30.76 o
 -43   3  10       22.20       41.79     23.88 o
 -41   3  10      129.33      133.44     24.84 o
 -39   3  10       13.83        2.03     28.73 o
 -37   3  10       54.33       42.17     20.36 o
 -35   3  10      129.78      150.18     22.92 o
 -33   3  10       33.02       62.15     19.03 o
 -31   3  10       42.42       55.28     18.92 o
 -29   3  10        0.23       -4.80     25.32 o
 -27   3  10       33.00       19.24     18.02 o
 -25   3  10        0.01        0.00     24.84 o
 -23   3  10      582.84      669.83     28.91 o
 -21   3  10       67.41       19.94     18.02 o
 -19   3  10      723.23      781.51     28.27 o
 -17   3  10      117.44      115.58     17.22 o
 -15   3  10       47.10       52.83     15.73 o
 -13   3  10     1217.69     1222.27     32.94 o
 -11   3  10       80.49      100.28     16.26 o
  -9   3  10       43.37       66.74     15.14 o
  -7   3  10      115.10      141.81     17.17 o
  -5   3  10      443.47      491.15     21.23 o
  -3   3  10       81.13       58.96     15.46 o
  -1   3  10      424.62      501.38     22.40 o
   1   3  10        0.06      -14.39     19.24 o
   3   3  10      406.26      388.30     21.60 o
   5   3  10      568.59      543.12     25.12 o
   7   3  10       10.06       31.82     14.18 o
   9   3  10      316.76      271.74     21.28 o
  11   3  10       78.60       96.97     16.31 o
  13   3  10       23.09       27.67     16.15 o
  15   3  10       48.87       50.96     17.59 o
  17   3  10      195.59      229.95     20.37 o
  19   3  10       39.03       70.74     17.96 o
  21   3  10      272.60      275.02     24.31 o
  23   3  10        9.89       -5.06     28.62 o
  25   3  10       66.90      101.87     21.59 o
  27   3  10       32.79       31.50     20.26 o
  29   3  10        0.47      -29.16     29.16 o
  31   3  10       38.29       20.31     32.89 o
  33   3  10        1.42       10.66     31.18 o
 -40   4  10       22.31       -8.90     32.46 o
 -38   4  10        3.66       29.90     31.56 o
 -36   4  10       10.84      -14.34     31.29 o
 -34   4  10      190.01      258.89     27.56 o
 -32   4  10       33.25       26.49     19.62 o
 -30   4  10       17.06       28.20     19.72 o
 -28   4  10        2.94        5.28     26.65 o
 -26   4  10       12.58       -5.06     26.39 o
 -24   4  10      420.47      411.31     27.46 o
 -22   4  10       80.62       84.71     18.71 o
 -20   4  10       92.81      100.70     19.67 o
 -18   4  10      102.10      101.82     19.19 o
 -16   4  10      210.49      208.36     21.91 o
 -14   4  10       82.59      105.98     16.79 o
 -12   4  10      309.56      279.62     22.45 o
 -10   4  10       41.39       39.61     16.90 o
  -8   4  10       59.76       64.02     17.59 o
  -6   4  10      468.52      518.77     26.24 o
  -4   4  10      269.75      263.51     21.27 o
  -2   4  10      159.51      177.11     18.93 o
   0   4  10      127.17      149.38     18.87 o
   2   4  10      179.65      155.95     20.15 o
   4   4  10      166.26      180.31     19.09 o
   6   4  10      208.94      180.85     22.23 o
   8   4  10       23.45      -10.34     25.59 o
  10   4  10      225.49      226.06     21.65 o
  12   4  10       22.59       28.84     18.55 o
  14   4  10       11.50      -20.90     26.97 o
  16   4  10      106.31       81.46     22.07 o
  18   4  10       97.72       73.19     22.34 o
  20   4  10       45.95       16.10     28.52 o
  22   4  10        5.06       -9.28     28.46 o
  24   4  10        0.05      -30.38     30.38 o
  26   4  10       10.24      -31.18     31.18 o
  28   4  10       24.74       29.32     22.44 o
  30   4  10       18.60       -6.56     31.40 o
 -33   5  10        0.28      -31.24     31.24 o
 -31   5  10        0.57       16.68     29.48 o
 -29   5  10       34.01       19.14     24.09 o
 -27   5  10       11.67        0.00     32.09 o
 -25   5  10        7.59       24.63     27.13 o
 -23   5  10        1.68       16.58     26.49 o
 -21   5  10       45.65       19.72     28.73 o
 -19   5  10       25.79      -21.00     29.42 o
 -17   5  10        1.76      -26.55     26.55 o
 -15   5  10        3.10      -28.46     28.46 o
 -13   5  10       21.45       23.99     18.23 o
 -11   5  10       73.71       91.58     19.99 o
  -9   5  10       12.25       14.61     25.27 o
  -7   5  10        2.86        8.05     25.80 o
  -5   5  10      114.48      125.33     21.54 o
  -3   5  10      122.03      106.94     22.39 o
  -1   5  10        6.23       54.90     17.27 o
   1   5  10        2.89      -24.41     26.60 o
   3   5  10        8.91       16.47     27.51 o
   5   5  10       10.94        6.66     17.27 o
   7   5  10        3.66        3.41     26.39 o
   9   5  10        6.00       15.56     19.56 o
  11   5  10       12.16       10.61     29.10 o
  13   5  10       40.72       99.90     20.79 o
  15   5  10        0.09       -9.33     32.04 o
  17   5  10        0.00        1.92     30.22 o
  19   5  10       34.80       52.56     21.54 o
  21   5  10        2.61       26.65     28.89 o
  23   5  10       11.74       25.43     29.37 o
  25   5  10        0.37        8.80     31.18 o
 -26   6  10       18.20       18.66     22.97 o
 -24   6  10       54.46      112.58     22.07 o
 -22   6  10        2.39        8.37     27.93 o
 -20   6  10        1.65        0.00     28.41 o
 -18   6  10        8.68      -26.17     30.70 o
 -16   6  10        0.61      -28.89     28.89 o
 -14   6  10        3.67        3.89     30.70 o
 -12   6  10       45.45       21.22     20.95 o
 -10   6  10       28.06       54.43     21.64 o
  -8   6  10       81.62       26.55     34.92 o
  -6   6  10       55.73       49.15     21.43 o
  -4   6  10        0.63       -9.43     27.45 o
  -2   6  10        7.75       -7.57     28.73 o
   0   6  10       17.65       13.33     27.67 o
   2   6  10        3.20       -5.76     28.78 o
   4   6  10        0.84      -30.92     30.92 o
   6   6  10       10.27      -11.78     29.64 o
   8   6  10       16.86       -9.97     31.72 o
  10   6  10       21.11      -32.36     32.36 o
  12   6  10        0.01       -8.32     32.25 o
  14   6  10        9.28      -27.56     33.16 o
  16   6  10       38.06       55.33     23.83 o
  18   6  10        0.40        6.66     33.85 o
  -7   7  10       10.11       -4.42     33.80 o
  -5   7  10       24.75       49.84     22.44 o
  -3   7  10       32.51       32.14     23.51 o
  -1   7  10       22.44       20.04     31.98 o
 -45   1  11       24.58       15.03     30.28 o
 -43   1  11        3.03      -32.09     32.09 o
 -41   1  11       54.62       37.00     22.55 o
 -39   1  11        6.60        3.73     27.77 o
 -37   1  11      120.18      130.77     23.78 o
 -35   1  11       15.80       24.41     18.18 o
 -33   1  11      100.54      133.11     19.03 o
 -31   1  11      694.33      702.53     30.62 o
 -29   1  11        5.27       16.04     22.55 o
 -27   1  11       20.56        5.60     23.61 o
 -25   1  11       42.55       58.80     16.53 o
 -23   1  11      485.47      421.40     24.11 o
 -21   1  11        6.29       37.63     13.43 o
 -19   1  11      687.42      750.58     25.98 o
 -17   1  11       25.11       59.28     13.11 o
 -15   1  11      351.50      327.28     20.21 o
 -13   1  11      130.04      129.87     15.78 o
 -11   1  11        0.47       -7.52     15.67 o
  -9   1  11      686.18      583.85     22.62 o
  -7   1  11        2.02       17.75     12.47 o
  -5   1  11       21.49        6.24     18.76 o
  -3   1  11      219.49      210.67     17.49 o
  -1   1  11      629.51      581.78     22.83 o
   1   1  11      192.86      177.50     17.22 o
   3   1  11     1174.81     1194.32     30.00 o
   5   1  11        1.56      -12.26     18.60 o
   7   1  11        5.19       11.51     19.03 o
   9   1  11      195.88      159.10     18.93 o
  11   1  11       70.20       96.01     15.30 o
  13   1  11        4.26       12.79     21.43 o
  15   1  11        3.00       13.33     14.71 o
  17   1  11        8.54       15.30     21.80 o
  19   1  11      108.47      109.98     19.09 o
  21   1  11       67.59       64.82     18.98 o
  23   1  11        4.36       -1.60     25.64 o
  25   1  11       55.84       -1.65     28.15 o
  27   1  11        9.99      -29.32     29.32 o
  29   1  11        1.72       20.36     27.13 o
  31   1  11       32.69       -1.92     30.81 o
  33   1  11       12.70      -18.39     33.00 o
  35   1  11        3.23      -33.32     33.32 o
 -44   2  11        9.59       32.52     19.88 o
 -42   2  11       19.10       18.60     28.47 o
 -40   2  11       79.21       66.16     24.68 o
 -38   2  11      180.00      193.10     25.11 o
 -36   2  11       28.43       21.59     27.51 o
 -34   2  11       19.84       28.31     18.50 o
 -32   2  11       42.21        1.65     27.61 o
 -30   2  11      875.90      962.96     35.32 o
 -28   2  11        0.70      -24.68     24.68 o
 -26   2  11      491.59      469.70     26.08 o
 -24   2  11      131.43      112.97     18.39 o
 -22   2  11       43.63       34.70     16.10 o
 -20   2  11      619.77      637.61     26.51 o
 -18   2  11      297.36      289.39     20.00 o
 -16   2  11       57.82       51.02     14.34 o
 -14   2  11       20.44       46.22     14.71 o
 -12   2  11      833.93      824.20     27.91 o
 -10   2  11      675.52      672.27     25.23 o
  -8   2  11      309.58      355.10     20.48 o
  -6   2  11       12.33       14.66     20.10 o
  -4   2  11     1598.12     1504.68     34.19 o
  -2   2  11     1814.57     1734.61     36.87 o
   0   2  11      759.70      790.36     25.45 o
   2   2  11      140.28      192.73     17.06 o
   4   2  11      170.56      154.56     17.11 o
   6   2  11       26.50       48.51     15.03 o
   8   2  11      128.39      126.03     17.75 o
  10   2  11      479.24      542.30     23.89 o
  12   2  11      128.73      158.60     17.01 o
  14   2  11      260.48      278.12     21.01 o
  16   2  11       29.14        0.00     24.41 o
  18   2  11       82.03      107.26     19.67 o
  20   2  11      124.86      158.17     20.52 o
  22   2  11       10.47       16.36     24.63 o
  24   2  11      249.85      214.12     24.95 o
  26   2  11       14.56       45.74     20.42 o
  28   2  11      161.90      183.23     25.06 o
  30   2  11        1.57       -7.89     29.10 o
  32   2  11       31.20       43.34     22.02 o
  34   2  11       14.24       21.64     33.80 o
 -41   3  11        0.03      -32.20     33.42 o
 -39   3  11        0.11       14.39     28.52 o
 -37   3  11        0.01      -25.53     29.64 o
 -35   3  11        2.06        0.00     28.41 o
 -33   3  11       24.29       16.26     28.15 o
 -31   3  11       46.21       63.22     19.14 o
 -29   3  11        0.03      -25.27     25.27 o
 -27   3  11       16.58       -4.80     26.44 o
 -25   3  11      160.22      144.37     20.58 o
 -23   3  11       16.93      -19.40     25.27 o
 -21   3  11       47.77       27.45     18.50 o
 -19   3  11        0.47      -21.54     21.54 o
 -17   3  11       18.68       36.89     16.47 o
 -15   3  11      106.41       84.07     17.70 o
 -11   3  11        4.75       26.44     14.45 o
  -9   3  11      157.14      194.97     19.51 o
  -7   3  11       41.26       44.94     14.77 o
  -5   3  11        1.58       18.92     14.18 o
  -3   3  11        0.01      -21.96     21.96 o
  -1   3  11        1.18       38.22     12.95 o
   1   3  11        3.52       14.82     14.45 o
   3   3  11       72.02       93.50     15.62 o
   5   3  11        0.00       -5.33     21.96 o
   7   3  11      175.83      178.02     17.86 o
   9   3  11        0.03        8.42     21.16 o
  11   3  11        0.06       10.07     22.65 o
  13   3  11       54.35       67.75     18.34 o
  15   3  11        1.75        1.55     18.12 o
  17   3  11       51.18       39.98     20.26 o
  19   3  11       20.84       24.89     28.36 o
  21   3  11       28.86       46.70     20.84 o
  23   3  11       13.47       25.21     28.36 o
  25   3  11        1.67       26.28     26.97 o
  27   3  11        3.62       42.16     19.24 o
  29   3  11        5.91       16.36     29.42 o
  31   3  11        2.78        8.58     31.72 o
 -38   4  11        0.07      -32.14     32.14 o
 -36   4  11        2.23      -14.66     31.61 o
 -34   4  11        8.63       26.23     29.32 o
 -32   4  11        0.25       11.67     27.77 o
 -30   4  11       16.66       15.94     19.19 o
 -28   4  11       71.54       47.98     21.70 o
 -26   4  11      117.94      133.12     21.70 o
 -24   4  11       17.25      -15.25     27.40 o
 -22   4  11       45.51       49.42     19.24 o
 -20   4  11      225.47      186.13     22.45 o
 -18   4  11       22.76       36.03     18.34 o
 -16   4  11       86.32      113.39     19.72 o
 -14   4  11       64.13       62.48     19.30 o
 -12   4  11      129.09      138.61     19.51 o
 -10   4  11        2.03       36.62     16.31 o
  -8   4  11        2.98       18.92     22.60 o
  -6   4  11       16.34       53.63     16.58 o
  -4   4  11      140.43      144.16     20.69 o
  -2   4  11       97.79      138.13     17.49 o
   0   4  11       21.07       19.03     21.27 o
   2   4  11       61.86       40.73     18.07 o
   4   4  11        0.22      -21.06     22.92 o
   6   4  11       94.42      108.70     18.71 o
   8   4  11        1.64       28.94     17.06 o
  10   4  11       24.80        9.60     29.37 o
  12   4  11       82.47      124.26     20.26 o
  14   4  11       87.05       88.97     21.11 o
  16   4  11        0.35       -3.52     27.29 o
  18   4  11       31.33      -30.60     30.60 o
  20   4  11        0.17       11.25     26.33 o
  22   4  11        6.66      -15.51     29.16 o
  24   4  11       14.78      -31.88     31.88 o
  26   4  11        4.85      -10.45     33.32 o
  28   4  11        4.39       -2.19     32.78 o
 -31   5  11       87.64       61.84     24.58 o
 -29   5  11       16.12      -31.29     31.29 o
 -27   5  11        7.83       12.05     29.90 o
 -25   5  11        3.01       27.29     27.56 o
 -23   5  11       34.23       16.15     21.32 o
 -21   5  11        0.40      -30.49     30.49 o
 -19   5  11      185.84      182.33     25.64 o
 -17   5  11        3.15        7.09     27.77 o
 -15   5  11       26.68        0.00     28.41 o
 -13   5  11      144.64      118.99     22.44 o
 -11   5  11       33.16       33.26     19.19 o
  -9   5  11       59.83       65.99     20.42 o
  -7   5  11       55.41       58.05     19.30 o
  -5   5  11       27.99       23.51     25.16 o
  -3   5  11       55.17       20.20     28.25 o
  -1   5  11       92.58       89.61     20.68 o
   1   5  11        1.33      -25.59     25.91 o
   3   5  11      111.36      118.94     21.22 o
   5   5  11        6.34       53.30     17.91 o
   7   5  11        4.68      -19.56     28.62 o
   9   5  11      172.10      166.71     23.46 o
  11   5  11       43.52       14.82     31.24 o
  13   5  11        0.30      -13.27     29.32 o
  15   5  11        3.30       17.54     27.61 o
  17   5  11        2.31      -30.70     30.70 o
  19   5  11       17.88       -8.26     30.49 o
  21   5  11       26.79       73.46     21.59 o
  23   5  11        3.01       16.47     22.12 o
 -24   6  11        0.75       13.17     29.00 o
 -22   6  11       22.92       15.03     32.52 o
 -20   6  11       23.38       21.06     33.74 o
 -18   6  11        8.26        8.26     30.70 o
 -16   6  11        9.58       12.26     27.35 o
 -14   6  11       31.11       30.17     31.40 o
 -12   6  11       14.47       -9.97     32.41 o
 -10   6  11      124.00      130.40     25.70 o
  -8   6  11       17.43      -21.59     29.32 o
  -6   6  11        0.02        7.84     28.25 o
  -4   6  11        0.60        9.81     29.10 o
  -2   6  11       12.62       25.53     28.94 o
   0   6  11       39.74       52.35     22.12 o
   2   6  11       39.93       23.88     33.80 o
   4   6  11        3.44      -30.70     30.70 o
   6   6  11        3.59      -16.31     32.62 o
   8   6  11       13.58       22.76     31.18 o
  10   6  11        7.30       32.62     21.43 o
  12   6  11       31.78       36.51     24.04 o
  14   6  11       14.73       26.33     31.82 o
 -44   0  12      214.32      274.41     28.47 o
 -42   0  12       53.75       20.79     22.82 o
 -40   0  12       27.72      -17.86     31.66 o
 -38   0  12       75.57       69.99     23.19 o
 -36   0  12       22.60      -28.79     28.79 o
 -34   0  12       10.71      -12.05     25.64 o
 -32   0  12       62.68       40.35     19.56 o
 -30   0  12      292.16      343.76     23.57 o
 -28   0  12       51.73       55.92     16.90 o
 -26   0  12      267.46      295.82     22.02 o
 -24   0  12        0.68        9.75     23.45 o
 -22   0  12      751.63      693.93     28.92 o
 -20   0  12      135.32      126.62     19.03 o
 -18   0  12        6.27       15.72     15.35 o
 -16   0  12     1514.73     1529.79     35.89 o
 -14   0  12        0.56      -11.94     21.43 o
 -12   0  12      153.84      145.02     16.26 o
 -10   0  12       99.03      100.70     16.05 o
  -8   0  12     1118.91     1148.23     30.85 o
  -6   0  12      169.82      126.73     17.17 o
  -4   0  12      924.58      936.55     27.80 o
  -2   0  12        1.28       28.73     13.33 o
   0   0  12       55.65       62.80     13.65 o
   2   0  12      387.37      381.42     22.40 o
   4   0  12      188.59      188.96     19.09 o
   6   0  12      331.01      305.82     20.10 o
   8   0  12       16.56        8.90     21.64 o
  10   0  12       71.15       88.81     17.38 o
  12   0  12      294.78      318.97     22.34 o
  14   0  12      228.43      239.24     22.34 o
  16   0  12       16.32       20.63     25.32 o
  18   0  12      441.04      399.44     25.65 o
  20   0  12       10.51       20.04     17.80 o
  22   0  12      115.61      145.06     21.43 o
  24   0  12       50.46       13.17     21.43 o
  26   0  12       16.07       34.91     18.50 o
  28   0  12       10.03      -21.16     30.65 o
  30   0  12        1.94       -8.05     28.57 o
  32   0  12       26.64       14.82     35.98 o
  34   0  12        7.44        8.85     33.32 o
 -43   1  12        2.65        0.00     29.80 o
 -41   1  12       11.45       26.71     30.28 o
 -39   1  12        5.73        0.00     29.21 o
 -37   1  12      283.35      268.83     26.55 o
 -35   1  12        7.35        5.38     19.62 o
 -33   1  12       11.50       17.96     18.34 o
 -31   1  12        0.60       19.67     23.40 o
 -29   1  12        4.20       27.45     16.31 o
 -27   1  12      276.28      316.30     23.67 o
 -25   1  12       15.29       21.70     16.36 o
 -23   1  12        1.13        4.21     22.55 o
 -21   1  12       60.99       69.41     16.58 o
 -19   1  12      242.41      255.93     19.99 o
 -17   1  12        1.09       16.47     20.20 o
 -15   1  12      203.64      219.14     19.03 o
 -13   1  12       15.86       21.80     14.18 o
 -11   1  12       65.22       65.62     15.30 o
  -9   1  12      714.71      659.81     25.34 o
  -7   1  12      143.62      137.66     17.54 o
  -5   1  12       33.25       45.04     14.23 o
  -3   1  12       75.74       23.46     23.94 o
  -1   1  12        0.71      -20.26     20.26 o
   1   1  12      463.26      426.84     23.09 o
   3   1  12      154.41      146.03     17.43 o
   5   1  12        8.61       22.49     14.82 o
   7   1  12       65.43       68.61     16.90 o
   9   1  12       53.44       21.80     17.54 o
  11   1  12        3.69        1.39     23.45 o
  13   1  12      114.80      112.49     18.93 o
  15   1  12       25.78       17.64     23.35 o
  17   1  12        3.45        7.68     23.93 o
  19   1  12       22.00       25.53     25.80 o
  21   1  12       37.76       44.14     18.55 o
  23   1  12        0.45       13.91     24.25 o
  25   1  12       20.48       25.48     20.15 o
  27   1  12        7.97       -3.84     28.68 o
  29   1  12        9.21       17.96     30.33 o
  31   1  12        7.48       25.11     29.42 o
  33   1  12        0.33      -16.42     22.23 o
 -42   2  12        0.08      -19.62     32.20 o
 -40   2  12       31.89       29.16     23.19 o
 -38   2  12       74.33       62.74     23.46 o
 -36   2  12        3.77       38.17     19.08 o
 -34   2  12       10.51       20.10     27.13 o
 -32   2  12       14.81      -15.78     27.99 o
 -30   2  12       14.04      -28.20     28.20 o
 -28   2  12       17.10       24.25     17.91 o
 -26   2  12      160.07      116.65     21.91 o
 -24   2  12       31.36        9.01     27.03 o
 -22   2  12        6.22        8.69     24.36 o
 -20   2  12        4.34       11.25     21.85 o
 -18   2  12       17.49       21.91     15.83 o
 -16   2  12       82.29       96.06     17.59 o
 -14   2  12       25.08       -3.94     23.19 o
 -12   2  12       16.36       33.42     16.04 o
 -10   2  12       87.08       70.42     17.11 o
  -8   2  12      132.50      137.76     17.54 o
  -6   2  12      212.99      240.68     19.94 o
  -4   2  12      162.93      167.46     18.66 o
  -2   2  12        2.31        6.29     21.38 o
   0   2  12       13.05      -15.30     22.71 o
   2   2  12       68.21       53.63     16.85 o
   4   2  12        1.12      -20.36     20.36 o
   6   2  12       74.88       82.84     17.43 o
   8   2  12        5.52       19.35     22.28 o
  10   2  12        2.35       31.29     15.25 o
  12   2  12       80.88       75.70     18.13 o
  14   2  12        2.20       19.78     23.35 o
  16   2  12       31.09      -29.37     29.37 o
  18   2  12       24.16       31.18     17.43 o
  20   2  12        8.15      -27.35     28.46 o
  22   2  12       10.24        1.76     28.68 o
  24   2  12        5.67       48.29     20.04 o
  26   2  12       10.90       21.32     29.64 o
  28   2  12       21.82       12.15     31.82 o
  30   2  12        0.94       19.08     28.68 o
  32   2  12        0.17       29.90     20.95 o
 -39   3  12       12.70        4.32     31.02 o
 -37   3  12      149.66      167.08     25.91 o
 -35   3  12        9.31        1.01     21.75 o
 -33   3  12      100.49      153.32     22.23 o
 -31   3  12       63.09       76.55     22.12 o
 -29   3  12        4.31        0.00     25.75 o
 -27   3  12      176.62      161.22     22.18 o
 -25   3  12        6.44       38.11     18.44 o
 -23   3  12        0.06      -27.56     27.56 o
 -21   3  12        3.05       24.95     25.80 o
 -19   3  12      436.25      468.92     25.44 o
 -17   3  12       68.00       52.67     17.22 o
 -15   3  12       25.35       14.55     23.24 o
 -13   3  12       56.50       18.60     25.80 o
 -11   3  12      702.52      761.84     30.30 o
  -9   3  12      804.04      830.38     31.05 o
  -7   3  12      207.27      141.18     20.69 o
  -5   3  12       12.30       -8.32     22.28 o
  -3   3  12        6.16       18.12     15.46 o
  -1   3  12       69.38       65.94     18.50 o
   1   3  12       16.08       31.18     15.35 o
   3   3  12      222.57      287.11     21.91 o
   5   3  12       19.95       -1.44     24.31 o
   7   3  12       84.07       77.14     19.14 o
   9   3  12       72.10       57.57     19.51 o
  11   3  12        6.72       18.92     25.05 o
  13   3  12       47.04       26.01     27.51 o
  15   3  12        2.67       -3.36     25.91 o
  17   3  12      140.47      123.47     22.92 o
  19   3  12       28.92       63.11     21.16 o
  21   3  12      163.21      222.79     24.36 o
  23   3  12       20.71      -19.46     31.77 o
  25   3  12       13.48      -34.01     34.01 o
  27   3  12        5.59       12.63     29.69 o
  29   3  12        1.51       15.41     30.54 o
 -36   4  12       11.79       16.58     22.55 o
 -34   4  12        0.07       26.65     19.88 o
 -32   4  12       47.28       47.66     21.64 o
 -30   4  12        3.76       -7.84     29.74 o
 -28   4  12       10.96        5.70     27.67 o
 -26   4  12      111.86      167.39     22.92 o
 -24   4  12        1.21       14.29     28.46 o
 -22   4  12        0.01       10.45     24.84 o
 -20   4  12       33.15       49.20     19.99 o
 -18   4  12        0.30       -4.96     25.21 o
 -16   4  12      294.08      330.75     25.70 o
 -14   4  12      113.61      108.17     21.80 o
 -12   4  12        5.75        0.00     17.64 o
 -10   4  12        0.11       21.91     24.36 o
  -8   4  12       37.19       59.92     17.75 o
  -6   4  12       38.03       -1.55     26.01 o
  -4   4  12      193.47      233.04     21.59 o
  -2   4  12        1.08       -3.14     23.13 o
   0   4  12       35.71       18.87     25.85 o
   2   4  12      189.71      221.74     24.42 o
   4   4  12       19.48       40.30     19.67 o
   6   4  12       48.04       28.73     17.86 o
   8   4  12       33.43       25.11     19.78 o
  10   4  12       14.66      -18.87     27.56 o
  12   4  12      134.21      174.91     24.68 o
  14   4  12       97.73      101.23     23.94 o
  16   4  12       11.47       -9.33     28.52 o
  18   4  12       25.45       47.07     21.06 o
  20   4  12        0.74      -11.94     31.18 o
  22   4  12       30.34       66.85     20.90 o
  24   4  12       42.10       25.59     24.04 o
 -29   5  12       47.40       -6.45     35.13 o
 -27   5  12        5.28       25.11     30.33 o
 -25   5  12        0.73      -12.21     30.38 o
 -23   5  12       23.53       29.85     21.54 o
 -21   5  12        0.34       27.24     19.88 o
 -19   5  12       23.00       73.40     21.00 o
 -17   5  12       18.00       11.25     30.76 o
 -15   5  12        2.26       23.99     29.00 o
 -13   5  12        0.78      -27.29     29.74 o
 -11   5  12       47.34       27.03     21.54 o
  -9   5  12        0.08        8.96     19.35 o
  -7   5  12       53.94       89.18     19.72 o
  -5   5  12        3.37        0.00     27.24 o
  -3   5  12        4.31       14.29     25.27 o
  -1   5  12       23.59        0.00     27.08 o
   1   5  12       21.87        5.44     26.01 o
   3   5  12        0.57       28.36     17.38 o
   5   5  12       42.96      102.03     20.63 o
   7   5  12        1.27        0.00     29.21 o
   9   5  12       45.96       28.84     34.76 o
  11   5  12        0.72       -3.94     32.09 o
  13   5  12        4.21        7.04     21.75 o
  15   5  12       12.23      -12.37     31.88 o
  17   5  12        0.07       -2.13     30.60 o
  19   5  12        1.96       30.49     30.76 o
 -20   6  12        3.72      -33.74     33.74 o
 -18   6  12       17.86       21.59     31.18 o
 -16   6  12       23.73      -10.66     31.40 o
 -14   6  12       23.84       57.94     23.40 o
 -12   6  12        1.06      -34.17     34.17 o
 -10   6  12        0.01      -16.58     32.36 o
  -8   6  12       38.74       45.36     22.50 o
  -6   6  12       16.30       25.75     21.86 o
  -4   6  12       15.46       -6.18     32.89 o
  -2   6  12       23.26       18.60     32.20 o
   0   6  12        0.78        5.17     23.45 o
   2   6  12       22.75      -31.40     32.62 o
   4   6  12        5.76       -8.48     30.81 o
   6   6  12        2.19       -6.45     32.57 o
   8   6  12        0.09       17.38     31.24 o
 -41   1  13        2.91      -25.69     31.08 o
 -39   1  13        8.81       47.17     20.36 o
 -37   1  13       61.72       93.34     23.30 o
 -35   1  13        3.82      -28.89     28.89 o
 -33   1  13      159.42      190.65     23.83 o
 -31   1  13       15.90       17.32     18.92 o
 -29   1  13      117.86      115.95     20.26 o
 -27   1  13       62.19       44.99     19.62 o
 -25   1  13       12.19       20.95     17.64 o
 -23   1  13      454.14      465.04     26.67 o
 -21   1  13       14.28       29.80     16.31 o
 -19   1  13      144.69      159.78     19.19 o
 -17   1  13        8.21       20.68     15.94 o
 -15   1  13      659.58      614.74     27.15 o
 -13   1  13       63.44       53.04     16.85 o
 -11   1  13      115.31      142.66     18.07 o
  -9   1  13       28.76       54.48     15.78 o
  -7   1  13       56.08       44.51     15.99 o
  -5   1  13      464.88      401.44     23.57 o
  -3   1  13       69.66       56.35     16.53 o
  -1   1  13       19.44       18.28     20.84 o
   1   1  13        0.00       13.22     21.91 o
   3   1  13      161.48      201.95     18.61 o
   5   1  13      287.74      317.53     23.04 o
   7   1  13       94.63       88.01     18.50 o
   9   1  13       64.34       21.70     26.39 o
  11   1  13      282.78      295.45     22.45 o
  13   1  13       48.64       43.18     18.92 o
  15   1  13      137.74      177.32     21.27 o
  17   1  13       13.86       -1.65     27.77 o
  19   1  13        2.96        8.64     25.27 o
  21   1  13        0.74       12.58     19.46 o
  23   1  13       17.87       33.69     20.63 o
  25   1  13       32.76       31.24     21.00 o
  27   1  13        3.06       41.74     20.42 o
  29   1  13        6.23       12.74     33.74 o
  31   1  13        0.02       19.99     31.02 o
 -40   2  13        2.67      -21.69     32.52 o
 -38   2  13        0.24        4.16     30.33 o
 -36   2  13        2.91      -29.80     29.80 o
 -34   2  13      171.57      159.46     24.74 o
 -32   2  13        0.03      -29.90     29.90 o
 -30   2  13        1.64       -1.76     26.44 o
 -28   2  13        2.11      -25.75     25.75 o
 -26   2  13      189.91      195.50     23.25 o
 -24   2  13        6.56       -8.00     25.21 o
 -22   2  13      162.23      208.51     19.78 o
 -20   2  13        2.46      -22.71     23.61 o
 -18   2  13      103.22      123.31     19.14 o
 -16   2  13      351.18      388.10     24.16 o
 -14   2  13       44.29       -4.26     26.33 o
 -12   2  13       16.58       12.58     25.27 o
 -10   2  13       56.35       56.03     17.59 o
  -8   2  13        0.02      -12.37     22.23 o
  -6   2  13      154.88      148.16     18.50 o
  -4   2  13      237.10      263.87     21.27 o
  -2   2  13        4.86       -1.39     23.19 o
   0   2  13      194.70      172.42     19.67 o
   2   2  13       32.26       26.87     17.64 o
   4   2  13        4.62      -24.47     24.73 o
   6   2  13      184.94      156.69     21.49 o
   8   2  13       87.29       70.85     20.63 o
  10   2  13       16.95       33.32     17.00 o
  12   2  13       11.79       30.33     17.64 o
  14   2  13       35.24       27.19     19.62 o
  16   2  13        0.36        3.41     27.82 o
  18   2  13       70.58      100.81     20.52 o
  20   2  13       13.08        9.17     25.75 o
  22   2  13        0.35      -22.92     28.04 o
  24   2  13       13.78       26.81     20.15 o
  26   2  13        3.25      -12.42     30.44 o
  28   2  13       11.17      -32.94     32.94 o
 -37   3  13        1.69      -31.45     31.45 o
 -35   3  13       10.67       16.68     31.66 o
 -33   3  13       20.95       41.21     22.92 o
 -31   3  13        0.09       -9.70     29.37 o
 -29   3  13        0.33      -13.11     27.08 o
 -27   3  13       56.41       23.56     31.18 o
 -25   3  13       75.92       52.78     23.08 o
 -23   3  13        7.21       25.64     17.38 o
 -21   3  13       53.96       65.78     19.88 o
 -19   3  13        3.21       -6.50     25.59 o
 -17   3  13        1.23       -1.60     25.80 o
 -15   3  13       12.41      -14.07     25.85 o
 -13   3  13      229.15      248.09     23.83 o
 -11   3  13        3.30      -24.84     24.84 o
  -9   3  13       36.24       35.50     18.12 o
  -7   3  13        4.66       18.07     23.61 o
  -5   3  13      182.11      220.56     22.66 o
  -3   3  13       40.55        4.53     27.08 o
  -1   3  13       14.41      -26.07     26.07 o
   1   3  13        5.85       -4.64     23.99 o
   3   3  13       17.38       15.62     27.19 o
   5   3  13       31.40       59.49     19.88 o
   7   3  13       20.21        8.10     23.77 o
   9   3  13       14.58       21.54     17.75 o
  11   3  13        4.22       46.80     18.76 o
  13   3  13        7.25       42.00     17.00 o
  15   3  13       58.03       37.00     22.23 o
  17   3  13       19.86      -14.93     32.52 o
  19   3  13        6.28      -30.70     30.70 o
  21   3  13       16.36      -19.99     30.70 o
  23   3  13        3.45       16.58     28.46 o
  25   3  13       12.65        7.52     23.93 o
 -34   4  13        9.28        6.66     31.98 o
 -32   4  13        8.23      -17.22     33.21 o
 -30   4  13        1.17        4.16     30.33 o
 -28   4  13       28.36       28.31     29.85 o
 -26   4  13        9.84       11.78     28.46 o
 -24   4  13        0.22       24.89     19.51 o
 -22   4  13       26.28       52.24     21.00 o
 -20   4  13       47.85       72.12     20.90 o
 -18   4  13      177.76      196.89     23.24 o
 -16   4  13      158.25      171.51     23.14 o
 -14   4  13       22.65       15.62     25.64 o
 -12   4  13        8.42      -13.70     26.12 o
 -10   4  13        3.63       14.45     18.82 o
  -8   4  13       29.09       73.56     18.92 o
  -6   4  13        3.50      -10.13     26.81 o
  -4   4  13       60.54       58.32     19.94 o
  -2   4  13        0.07       10.18     26.33 o
   0   4  13        1.19        1.71     25.91 o
   2   4  13        3.38        3.46     25.91 o
   4   4  13       23.94       17.54     29.37 o
   6   4  13      111.98      115.10     23.19 o
   8   4  13        1.35       -1.81     28.84 o
  10   4  13        0.51      -14.87     30.81 o
  12   4  13        0.37       11.46     29.16 o
  14   4  13       91.56        9.81     34.17 o
  16   4  13       18.84       55.38     21.11 o
  18   4  13        3.12       -4.16     28.14 o
  20   4  13        3.66      -27.83     28.62 o
  22   4  13        1.05       17.70     30.81 o
 -27   5  13        2.02       19.99     29.00 o
 -25   5  13        8.86       16.26     22.12 o
 -23   5  13      151.95      121.76     26.87 o
 -21   5  13        6.48       -8.32     30.60 o
 -19   5  13       11.12       25.43     20.90 o
 -17   5  13       30.76       58.10     22.34 o
 -15   5  13       72.64       63.22     22.66 o
 -13   5  13        6.99        0.00     27.93 o
 -11   5  13       42.22       25.21     32.94 o
  -9   5  13       14.02        5.76     32.20 o
  -7   5  13       14.14      -11.51     30.49 o
  -5   5  13       51.12        7.68     30.38 o
  -3   5  13        4.33       -1.92     27.45 o
  -1   5  13       29.35       11.62     31.08 o
   1   5  13        4.29       28.30     20.79 o
   3   5  13        4.66       27.61     20.31 o
   5   5  13       74.19       58.00     25.16 o
   7   5  13        6.43        8.10     30.92 o
   9   5  13       31.88      -28.95     33.85 o
  11   5  13       80.63       35.88     36.52 o
  13   5  13       11.91        6.45     33.21 o
  15   5  13       52.60        6.61     36.52 o
 -12   6  13        4.05       17.75     34.11 o
 -10   6  13       10.00      -33.32     33.32 o
  -8   6  13       13.76       35.18     23.40 o
  -6   6  13       10.32       -8.80     33.32 o
  -4   6  13       14.62       37.37     23.40 o
  -2   6  13       16.76       24.25     35.39 o
   0   6  13        0.74      -35.07     35.07 o
 -40   0  14      131.98       91.64     26.92 o
 -38   0  14       41.76       26.60     31.77 o
 -36   0  14        8.39        1.97     20.04 o
 -34   0  14       15.28       -7.57     28.25 o
 -32   0  14        2.67       -3.62     27.35 o
 -30   0  14      148.53      190.00     22.82 o
 -28   0  14       20.40       18.60     27.08 o
 -26   0  14       87.12      105.39     20.04 o
 -24   0  14        0.28        8.69     16.31 o
 -22   0  14      390.36      400.53     25.86 o
 -20   0  14        2.50      -26.81     26.81 o
 -18   0  14       25.53       -1.44     25.80 o
 -16   0  14       43.41       75.16     17.86 o
 -14   0  14      136.82      133.01     18.55 o
 -12   0  14      549.67      488.46     25.39 o
 -10   0  14       32.25       22.71     17.64 o
  -8   0  14       16.68       19.14     15.14 o
  -6   0  14        1.88       19.14     14.77 o
  -4   0  14      134.29      158.92     18.50 o
  -2   0  14      262.79      279.98     22.45 o
   0   0  14       55.65       18.12     24.20 o
   2   0  14       91.78       99.00     18.92 o
   4   0  14      319.00      317.59     23.68 o
   6   0  14       88.72      115.47     17.27 o
   8   0  14      117.37       99.53     18.55 o
  10   0  14        3.66       -7.73     23.13 o
  12   0  14        1.52        4.80     25.80 o
  14   0  14        4.39       28.84     18.18 o
  16   0  14       35.33       42.70     18.98 o
  20   0  14        0.90       10.13     18.55 o
  22   0  14       11.39        5.76     26.65 o
  24   0  14        0.15      -30.60     30.60 o
  26   0  14        1.05        4.16     30.12 o
  28   0  14        5.81      -30.70     30.70 o
 -39   1  14        3.14      -10.77     30.76 o
 -37   1  14        0.01      -22.71     34.38 o
 -35   1  14        8.79       15.88     29.69 o
 -33   1  14       76.59       76.39     23.19 o
 -31   1  14       11.96        9.22     28.46 o
 -29   1  14       26.78       23.08     26.87 o
 -27   1  14        0.37       27.45     16.47 o
 -25   1  14       12.55      -18.98     18.98 o
 -23   1  14       87.00       71.33     19.78 o
 -21   1  14       29.97       52.45     17.86 o
 -19   1  14      126.06      139.14     19.94 o
 -17   1  14        1.16      -14.71     23.72 o
 -15   1  14       35.81       -1.44     26.44 o
 -13   1  14        3.70      -17.06     23.13 o
 -11   1  14      203.06      225.32     21.22 o
  -9   1  14       31.85       46.80     17.22 o
  -7   1  14       41.57       17.43     16.90 o
  -5   1  14       22.80       13.91     24.04 o
  -3   1  14        7.08        1.39     21.16 o
  -1   1  14      149.47      151.78     19.03 o
   1   1  14       60.55       45.74     16.58 o
   3   1  14       12.02       11.62     23.40 o
   5   1  14        8.79      -24.31     24.31 o
   7   1  14       37.40       59.81     18.82 o
   9   1  14       36.32       18.66     26.12 o
  11   1  14       60.40       73.51     20.47 o
  13   1  14        0.00      -24.73     28.09 o
  15   1  14        3.72       15.35     25.21 o
  17   1  14       20.08       24.68     27.45 o
  19   1  14       36.31       51.17     21.27 o
  21   1  14        5.51        5.70     28.84 o
  23   1  14        0.26       -3.94     30.06 o
  25   1  14        3.92       28.73     20.52 o
  27   1  14       10.22       14.98     31.02 o
 -38   2  14        0.10      -10.93     31.66 o
 -36   2  14       43.58       70.36     20.58 o
 -34   2  14        8.82       39.45     20.36 o
 -32   2  14        1.60      -30.22     30.22 o
 -30   2  14       35.14       -1.87     30.54 o
 -28   2  14       21.69       21.86     27.88 o
 -26   2  14       19.10       56.50     18.82 o
 -24   2  14       32.92       40.30     19.88 o
 -22   2  14      107.61      124.32     21.00 o
 -20   2  14        4.04        1.65     27.08 o
 -18   2  14        0.02       20.68     16.95 o
 -16   2  14        0.22      -15.62     23.72 o
 -14   2  14       41.59       62.32     17.91 o
 -12   2  14        3.82       18.23     23.24 o
 -10   2  14        2.01        9.06     21.54 o
  -8   2  14       36.24       44.19     17.11 o
  -6   2  14       34.22       41.90     17.22 o
  -4   2  14       51.27       33.74     19.14 o
  -2   2  14        1.07        1.49     25.11 o
   0   2  14       21.69        9.17     24.20 o
   2   2  14       15.09      -23.19     24.68 o
   4   2  14       87.87       84.02     20.68 o
   6   2  14        3.56      -17.64     25.48 o
   8   2  14       29.00       13.11     27.61 o
  10   2  14       10.79       58.00     18.12 o
  12   2  14        0.22       10.39     25.05 o
  14   2  14        4.80      -19.62     26.97 o
  16   2  14        6.21       16.58     29.05 o
  18   2  14        8.41        7.62     20.36 o
  20   2  14        1.10       11.83     30.17 o
  22   2  14        0.01      -34.33     34.33 o
  24   2  14        2.12        0.00     31.18 o
  26   2  14        7.33       28.68     29.69 o
 -35   3  14        8.16       21.85     22.12 o
 -33   3  14       13.99       -2.13     23.67 o
 -31   3  14        8.51       -4.10     30.70 o
 -29   3  14      177.95      191.13     27.88 o
 -27   3  14       17.78        7.68     31.45 o
 -25   3  14        9.32       24.31     28.25 o
 -23   3  14       89.71       71.86     22.55 o
 -21   3  14        8.28       27.56     18.76 o
 -19   3  14       16.00       17.38     19.19 o
 -17   3  14       29.23       35.82     19.30 o
 -15   3  14       12.30       15.94     19.30 o
 -13   3  14      115.13      121.92     21.38 o
 -11   3  14      147.49      159.40     20.95 o
  -9   3  14       22.33       44.08     19.51 o
  -7   3  14       44.74       66.74     18.44 o
  -5   3  14        3.15       24.41     26.01 o
  -3   3  14       14.21       31.88     18.82 o
  -1   3  14      433.13      478.72     28.48 o
   1   3  14       22.16      -18.34     27.99 o
   3   3  14       49.04       63.28     21.91 o
   5   3  14        4.34        1.71     26.65 o
   7   3  14       30.05       57.73     19.88 o
   9   3  14       30.67       -1.81     27.67 o
  11   3  14       46.79       44.94     22.23 o
  13   3  14        0.08       26.39     26.65 o
  15   3  14        2.72       31.02     20.47 o
  17   3  14       18.84       29.96     31.56 o
  19   3  14        0.12       16.52     28.73 o
  21   3  14       17.25       19.19     30.70 o
  23   3  14        2.19      -34.06     34.06 o
 -30   4  14       10.75       -4.37     30.17 o
 -28   4  14        9.43        4.26     32.25 o
 -26   4  14        1.04       -2.08     30.81 o
 -24   4  14       21.98       20.20     31.18 o
 -22   4  14       74.79      105.76     22.71 o
 -20   4  14       47.21       82.31     22.28 o
 -18   4  14        5.65      -30.92     30.92 o
 -16   4  14       52.31       56.19     20.79 o
 -14   4  14        3.16      -20.36     28.73 o
 -12   4  14       72.46       45.79     20.95 o
 -10   4  14       29.97       30.92     19.99 o
  -8   4  14       11.65       17.22     20.20 o
  -6   4  14        0.01      -25.32     26.44 o
  -4   4  14       36.32        3.62     29.58 o
  -2   4  14       13.70       -1.81     28.84 o
   0   4  14        0.01      -22.01     28.78 o
   2   4  14        3.55       13.01     19.46 o
   4   4  14       38.02       32.94     21.32 o
   6   4  14       69.67       90.84     22.55 o
   8   4  14       68.62        3.89     37.05 o
  10   4  14        0.42      -30.60     30.60 o
  12   4  14        2.33      -31.29     31.29 o
  14   4  14       33.59       49.04     22.87 o
  16   4  14        2.63       43.98     21.00 o
  18   4  14       20.07       30.86     22.55 o
 -23   5  14        7.04       -2.24     37.26 o
 -21   5  14        5.33       17.48     32.68 o
 -19   5  14        8.95       52.56     22.01 o
 -17   5  14       24.24       12.69     32.36 o
 -15   5  14        0.72      -18.82     30.06 o
 -13   5  14        8.31       14.50     31.29 o
 -11   5  14        5.78       44.14     21.96 o
  -9   5  14        9.39      -16.36     31.13 o
  -7   5  14        0.17       31.61     19.51 o
  -5   5  14        2.38      -31.18     31.18 o
  -3   5  14       28.61       71.59     21.64 o
  -1   5  14        1.42       10.29     32.57 o
   1   5  14       15.54       22.81     28.68 o
   3   5  14        0.80      -27.24     32.41 o
   5   5  14        7.36       25.48     30.76 o
   7   5  14       32.13       22.66     23.72 o
   9   5  14       20.03       13.17     24.63 o
 -37   1  15       36.18       25.64     32.68 o
 -35   1  15        3.90       -2.08     29.32 o
 -33   1  15        8.88       22.87     20.47 o
 -31   1  15        3.38        9.59     29.32 o
 -29   1  15      137.36      142.18     23.40 o
 -27   1  15        0.34       23.40     26.17 o
 -25   1  15        9.79       -3.52     28.30 o
 -23   1  15        1.93      -26.23     26.23 o
 -21   1  15       72.24       64.82     19.51 o
 -17   1  15       23.68        4.80     26.65 o
 -15   1  15        6.69       16.47     17.48 o
 -13   1  15        6.45      -26.55     26.55 o
 -11   1  15       65.16        7.68     29.59 o
  -9   1  15       21.46       18.34     23.93 o
  -7   1  15      106.59      124.96     19.14 o
  -5   1  15        6.19       -9.17     25.05 o
  -3   1  15      128.24      134.93     20.52 o
  -1   1  15       41.57       31.72     18.55 o
   1   1  15       48.83       66.47     18.98 o
   3   1  15        1.58       11.14     16.79 o
   5   1  15       11.38       14.55     18.50 o
   7   1  15       18.92      -27.77     27.77 o
   9   1  15       40.84       56.66     18.92 o
  11   1  15       57.55       46.06     20.52 o
  13   1  15        4.13       25.05     27.13 o
  15   1  15        8.15       14.77     19.62 o
  17   1  15        1.78       11.41     20.47 o
  19   1  15       10.82        5.92     28.73 o
  21   1  15       15.19        9.17     22.71 o
  23   1  15       10.95        8.48     29.64 o
  25   1  15        1.12      -10.98     32.78 o
 -36   2  15       46.81       60.77     22.92 o
 -34   2  15       28.11      -23.08     31.29 o
 -32   2  15        0.00       -4.05     29.26 o
 -30   2  15       53.64       64.82     22.28 o
 -28   2  15       10.14       13.33     27.67 o
 -26   2  15       45.53       48.14     19.56 o
 -24   2  15        1.00      -23.40     27.51 o
 -22   2  15      100.85       75.59     22.82 o
 -20   2  15       16.59       22.33     25.00 o
 -18   2  15      143.29      167.03     21.06 o
 -16   2  15        0.02       -1.65     26.28 o
 -14   2  15        0.35      -11.46     25.32 o
 -12   2  15       29.70       25.91     18.44 o
 -10   2  15        0.02        0.00     24.57 o
  -8   2  15      415.55      419.04     28.00 o
  -6   2  15        1.59      -27.40     27.40 o
  -4   2  15       68.46       74.68     19.94 o
  -2   2  15        3.99        4.05     17.32 o
   0   2  15       61.22       45.68     20.68 o
   2   2  15      125.90       83.49     20.84 o
   4   2  15       22.55       10.07     26.97 o
   6   2  15       30.50       -8.53     28.79 o
   8   2  15        0.17       -3.52     26.97 o
  10   2  15       30.18       21.48     20.31 o
  12   2  15       20.22       -1.81     27.67 o
  14   2  15       13.74       18.92     19.30 o
  16   2  15        0.31        9.75     30.86 o
  18   2  15        0.04      -22.12     30.01 o
  20   2  15       36.86       30.12     23.45 o
  22   2  15       18.88       12.90     21.86 o
 -33   3  15       10.68       36.03     21.64 o
 -31   3  15        3.48       -2.13     31.08 o
 -29   3  15       10.52      -31.88     31.88 o
 -27   3  15        0.47        4.00     28.30 o
 -25   3  15        6.01       -9.75     27.51 o
 -23   3  15        0.12      -17.16     27.82 o
 -21   3  15        9.31       45.68     18.98 o
 -19   3  15        3.62       21.96     18.18 o
 -17   3  15       22.57       17.96     27.77 o
 -15   3  15        4.33      -17.75     28.62 o
 -13   3  15       11.49       -1.76     26.44 o
 -11   3  15        2.40       -1.76     25.53 o
  -9   3  15       22.99       28.57     18.92 o
  -7   3  15        0.45      -20.74     27.45 o
  -5   3  15       20.34        5.17     31.29 o
  -3   3  15       16.52        6.93     29.05 o
  -1   3  15       49.67       73.51     21.54 o
   1   3  15        6.95      -26.55     30.17 o
   3   3  15        0.93        8.96     26.97 o
   5   3  15       18.62       31.88     19.40 o
   7   3  15        6.47      -29.00     29.00 o
   9   3  15        0.06      -30.97     30.97 o
  11   3  15        1.21        1.92     25.64 o
  13   3  15       11.32       41.74     21.22 o
  15   3  15        1.16       10.23     31.56 o
  17   3  15        0.66       -2.08     28.14 o
  19   3  15        0.12       28.14     22.12 o
 -26   4  15       17.51        1.07     21.75 o
 -24   4  15        8.49        6.29     30.65 o
 -22   4  15        0.10        2.08     31.13 o
 -20   4  15        2.54        6.08     27.77 o
 -18   4  15       11.32       38.75     20.15 o
 -16   4  15       24.79       23.56     32.57 o
 -14   4  15       47.21       11.62     34.28 o
 -12   4  15        2.90      -30.76     30.76 o
 -10   4  15        6.22        1.92     28.94 o
  -8   4  15       29.52        1.92     20.68 o
  -6   4  15        1.05       44.78     17.75 o
  -4   4  15       15.77       20.04     20.84 o
  -2   4  15       20.05       45.10     19.78 o
   0   4  15       10.92       50.32     19.78 o
   2   4  15       20.96       15.62     31.88 o
   4   4  15        4.12       -3.94     29.80 o
   6   4  15        0.93       -8.05     31.29 o
   8   4  15       18.13      -18.44     29.48 o
  10   4  15        9.65       -1.07     21.54 o
  12   4  15        0.85       17.11     28.36 o
  14   4  15        3.83        8.74     31.98 o
 -17   5  15        5.80       10.98     31.29 o
 -15   5  15        0.11        5.44     22.39 o
 -13   5  15        0.52       15.09     30.38 o
 -11   5  15        9.39       27.83     31.08 o
  -9   5  15        0.80        4.26     31.88 o
  -7   5  15       24.05       -6.40     32.73 o
  -5   5  15        1.17      -12.79     31.29 o
  -3   5  15        0.00      -21.38     29.74 o
  -1   5  15       21.84       12.90     31.13 o
   1   5  15       10.64       26.01     29.53 o
   3   5  15        1.79       24.09     30.70 o
 -36   0  16      126.27      140.31     27.51 o
 -34   0  16        1.95       23.51     33.42 o
 -32   0  16        2.12       18.60     21.32 o
 -30   0  16        4.59       16.04     27.51 o
 -28   0  16       10.30       -1.97     29.69 o
 -26   0  16      111.89       97.50     23.35 o
 -24   0  16       30.29       29.53     29.85 o
 -22   0  16       25.89        0.00     30.28 o
 -20   0  16       66.56       95.31     20.42 o
 -18   0  16      121.56      149.91     22.23 o
 -16   0  16        1.04       24.73     18.66 o
 -14   0  16      244.49      294.05     25.38 o
 -12   0  16        0.06       -1.65     26.44 o
 -10   0  16        5.26        6.61     26.87 o
  -8   0  16       81.59       96.76     19.99 o
  -6   0  16       43.43       16.53     27.67 o
  -4   0  16       20.87        4.96     24.57 o
  -2   0  16       13.05       11.73     26.28 o
   0   0  16        5.86        1.71     26.55 o
   2   0  16      137.74      103.53     22.02 o
   4   0  16      130.24      198.21     22.82 o
   6   0  16        6.03       28.36     19.35 o
   8   0  16        6.82        3.62     27.45 o
  10   0  16       17.50       22.23     21.06 o
  12   0  16       23.61        5.70     22.60 o
  14   0  16       68.74       83.21     21.59 o
  16   0  16       72.34      125.06     24.15 o
  18   0  16       14.01       20.79     33.69 o
  20   0  16        1.16       17.22     21.32 o
 -35   1  16        0.32        8.80     30.76 o
 -33   1  16        2.19      -32.94     32.94 o
 -31   1  16        0.93       27.82     20.74 o
 -29   1  16        9.03        8.00     24.84 o
 -27   1  16        4.81        9.70     27.29 o
 -25   1  16        7.60       31.24     20.42 o
 -23   1  16        1.62       -1.87     29.64 o
 -21   1  16        2.32        5.44     26.76 o
 -19   1  16        0.96        7.09     24.84 o
 -17   1  16        4.63        1.76     27.08 o
 -15   1  16      131.22      140.26     22.50 o
 -13   1  16        0.98        3.41     27.45 o
 -11   1  16       44.83        6.77     29.75 o
  -9   1  16       46.99       20.15     28.25 o
  -7   1  16        8.07       45.31     19.30 o
  -5   1  16       80.70      114.40     20.58 o
  -3   1  16        0.22       10.13     18.50 o
  -1   1  16       11.02       15.35     27.88 o
   1   1  16        5.69      -13.81     26.28 o
   3   1  16        4.24       24.52     26.55 o
   5   1  16        1.33      -16.04     25.21 o
   7   1  16       21.95       29.05     20.42 o
   9   1  16        0.22       25.05     19.62 o
  11   1  16        2.28       24.73     29.16 o
  13   1  16        5.47       25.43     20.63 o
  15   1  16        3.18      -24.15     30.38 o
  17   1  16        4.49       24.89     28.25 o
  19   1  16       14.08      -33.42     33.42 o
  21   1  16        2.22       -2.19     32.41 o
 -32   2  16        6.75       21.70     31.24 o
 -30   2  16        0.24      -31.50     31.50 o
 -28   2  16       20.68       54.26     21.11 o
 -26   2  16       16.38       11.94     21.00 o
 -24   2  16        1.89      -29.00     29.00 o
 -22   2  16        7.27       15.25     29.64 o
 -20   2  16        0.73        7.46     28.78 o
 -18   2  16        3.32      -11.03     30.49 o
 -16   2  16        0.88      -12.69     26.49 o
 -14   2  16       19.91       17.86     30.54 o
 -12   2  16       14.04       12.42     19.46 o
 -10   2  16        0.00       41.36     18.28 o
  -8   2  16       16.66       14.07     21.48 o
  -6   2  16        4.81        5.28     29.05 o
  -4   2  16       21.61       16.74     20.15 o
  -2   2  16        3.58       26.60     18.18 o
   0   2  16        3.51       26.87     19.72 o
   2   2  16        0.58      -29.16     29.16 o
   4   2  16        6.04      -31.29     31.29 o
   6   2  16        4.35      -13.11     29.32 o
   8   2  16        3.40       17.22     19.72 o
  10   2  16        0.00      -21.54     31.82 o
  12   2  16        0.26       18.02     29.26 o
  14   2  16        0.39        6.18     26.92 o
  16   2  16        0.16      -25.37     31.98 o
  18   2  16        0.97      -13.06     31.13 o
 -29   3  16       16.78       42.43     21.75 o
 -27   3  16        6.52       24.41     21.27 o
 -25   3  16       44.87      109.92     22.55 o
 -23   3  16        0.25      -18.28     31.61 o
 -21   3  16        7.84       21.91     27.08 o
 -19   3  16       24.92       48.93     20.68 o
 -17   3  16        0.65       -5.81     29.32 o
 -15   3  16       49.08       32.36     20.84 o
 -13   3  16        0.66        3.78     24.57 o
 -11   3  16        5.58       24.36     24.79 o
  -9   3  16        7.79       18.87     27.99 o
  -7   3  16       49.42       55.55     20.84 o
  -5   3  16       72.46       98.09     21.96 o
  -3   3  16        4.68        5.70     28.04 o
  -1   3  16       19.60       32.46     21.00 o
   1   3  16       64.80       80.97     22.28 o
   3   3  16       38.02       13.65     32.84 o
   5   3  16       22.30       48.56     20.63 o
   7   3  16        2.48       10.07     29.58 o
   9   3  16        0.30       10.29     30.17 o
  11   3  16        1.37       21.06     30.33 o
  13   3  16        2.73      -31.45     31.45 o
  15   3  16       12.76      -11.03     33.48 o
 -22   4  16        0.04       21.80     30.54 o
 -20   4  16        0.37      -32.09     32.09 o
 -18   4  16        1.94       -6.34     32.94 o
 -16   4  16       11.07      -16.74     31.40 o
 -14   4  16       39.98       72.39     23.29 o
 -12   4  16        0.35       27.72     20.52 o
 -10   4  16        6.24        2.03     30.49 o
  -8   4  16       28.32       24.47     31.61 o
  -6   4  16        3.11      -33.58     33.58 o
  -4   4  16       25.84       30.65     22.81 o
  -2   4  16       15.68        0.00     32.62 o
   0   4  16        1.01       10.34     30.81 o
   2   4  16       25.43       18.87     30.54 o
   4   4  16        4.06        6.34     31.40 o
   6   4  16        1.54        3.25     23.03 o
   8   4  16        7.53       30.65     23.29 o
 -31   1  17        0.00       13.11     30.81 o
 -29   1  17        0.00       27.72     28.68 o
 -27   1  17        8.94        4.16     30.65 o
 -25   1  17       30.13        8.10     22.55 o
 -23   1  17        0.52       11.89     28.36 o
 -21   1  17       75.06       42.81     23.78 o
 -19   1  17        6.30      -27.93     27.93 o
 -17   1  17       13.35      -30.28     30.28 o
 -15   1  17        0.29      -16.74     28.68 o
 -13   1  17        2.69        5.54     28.41 o
 -11   1  17       74.40       73.35     21.00 o
  -9   1  17        2.52      -16.42     25.11 o
  -7   1  17       12.67      -28.36     28.36 o
  -5   1  17       15.22       20.15     30.01 o
  -3   1  17       35.53       60.72     20.52 o
  -1   1  17        0.61       11.14     30.81 o
   1   1  17        7.16        3.73     28.46 o
   3   1  17        5.77      -29.21     29.21 o
   5   1  17        2.94       21.27     21.00 o
   7   1  17       18.97        5.92     34.65 o
   9   1  17       14.61        2.03     31.98 o
  11   1  17       19.92       26.76     28.57 o
  13   1  17        0.21      -32.09     32.09 o
  15   1  17        4.46        0.00     31.88 o
 -28   2  17       13.32       10.87     34.49 o
 -26   2  17       17.48      -17.00     33.21 o
 -24   2  17        0.38       -2.08     31.34 o
 -22   2  17       40.79      -12.26     33.90 o
 -20   2  17        7.42       18.02     31.24 o
 -18   2  17        1.84       -1.97     29.32 o
 -16   2  17        6.83      -33.48     33.48 o
 -14   2  17       51.75       79.11     22.98 o
 -12   2  17      105.64       99.58     24.84 o
 -10   2  17        2.45        0.00     19.94 o
  -8   2  17        8.74       22.81     28.73 o
  -6   2  17       68.03       78.04     21.32 o
  -4   2  17       77.29       74.52     23.40 o
  -2   2  17       38.05       13.49     29.48 o
   0   2  17       10.40       23.29     31.56 o
   2   2  17        0.04      -21.59     30.12 o
   4   2  17       11.04      -35.87     36.19 o
   6   2  17        1.39      -10.13     30.65 o
   8   2  17       21.60       33.05     21.38 o
  10   2  17       11.34       -2.13     32.20 o
  12   2  17        1.36        2.13     20.68 o
  14   2  17        2.34      -33.80     33.80 o
 -23   3  17        1.72        0.00     33.00 o
 -21   3  17        6.80       -4.32     30.97 o
 -19   3  17        0.21       14.82     31.56 o
 -17   3  17       22.96        6.24     30.44 o
 -15   3  17        3.41       -6.18     31.34 o
 -13   3  17        0.22       22.49     30.01 o
 -11   3  17        2.37       -2.03     29.42 o
  -9   3  17        2.26       12.15     29.00 o
  -7   3  17        0.51       22.28     29.32 o
  -5   3  17       11.34       45.74     20.90 o
  -3   3  17        1.80      -33.69     33.69 o
  -1   3  17        0.18       33.95     20.84 o
   1   3  17        3.17       31.18     31.98 o
   3   3  17        1.35       -6.29     30.70 o
   5   3  17        2.83      -14.93     29.96 o
   7   3  17        4.24      -23.88     31.08 o
   9   3  17        1.87        6.61     30.38 o
 -12   4  17        0.23       15.51     30.76 o
 -10   4  17        1.39      -30.38     30.38 o
  -8   4  17       10.56       -8.80     31.61 o
  -6   4  17        6.85        6.61     28.30 o
  -4   4  17        2.02       13.27     28.62 o
 -28   0  18       38.56       62.05     23.56 o
 -26   0  18        2.95       26.01     32.30 o
 -24   0  18       11.65       12.74     31.61 o
 -22   0  18       13.60      -33.21     33.21 o
 -20   0  18       12.70       22.55     31.29 o
 -18   0  18      215.28      212.14     27.56 o
 -16   0  18        7.88      -11.99     32.41 o
 -14   0  18       52.99       49.42     22.76 o
 -12   0  18        5.81      -28.94     28.94 o
 -10   0  18       28.30       36.19     23.13 o
  -8   0  18        5.28      -31.82     31.82 o
  -6   0  18       21.93       25.43     30.76 o
  -4   0  18        1.94      -17.70     30.28 o
  -2   0  18        2.51        5.92     28.46 o
   0   0  18        9.12      -31.82     31.82 o
   2   0  18        4.08      -24.25     30.12 o
   4   0  18        0.65      -26.65     31.34 o
   6   0  18        3.41      -29.21     29.21 o
   8   0  18        4.50       17.00     31.82 o
  10   0  18       94.36       69.46     26.81 o
 -27   1  18        3.73      -15.51     33.85 o
 -25   1  18        1.52       -2.19     31.82 o
 -23   1  18       15.22       67.00     21.86 o
 -21   1  18       20.94       18.82     32.20 o
 -19   1  18        3.30       16.47     22.76 o
 -17   1  18        1.35      -34.33     34.33 o
 -15   1  18        3.20        5.01     21.00 o
 -13   1  18       16.97       16.95     22.12 o
 -11   1  18       57.19       76.44     22.76 o
  -9   1  18       19.68       20.79     20.95 o
  -7   1  18        6.15       -1.97     30.22 o
  -5   1  18        0.56       16.90     19.46 o
  -3   1  18        2.43       -1.97     28.84 o
  -1   1  18        0.94       19.14     21.11 o
   1   1  18       10.99       26.44     31.61 o
   3   1  18       14.53        2.08     31.18 o
   5   1  18       11.28       32.46     21.80 o
   7   1  18       11.97       41.52     22.23 o
   9   1  18        3.23       19.56     31.24 o
 -22   2  18        0.86       -8.74     32.20 o
 -20   2  18        0.27       15.03     32.09 o
 -18   2  18        0.26       -2.13     31.08 o
 -16   2  18        2.14        8.37     31.50 o
 -14   2  18        0.43       27.03     18.60 o
 -12   2  18        0.00        0.00     31.98 o
 -10   2  18       14.87      -34.17     34.17 o
  -8   2  18        0.21       11.30     20.58 o
  -6   2  18        3.15       28.78     29.53 o
  -4   2  18        1.21        4.16     30.49 o
  -2   2  18        9.80      -31.02     31.02 o
   0   2  18        1.52        4.21     29.21 o
   2   2  18        3.06      -33.74     33.74 o
   4   2  18        2.67       17.22     33.05 o
   6   2  18        1.01       42.64     21.48 o
 -15   3  18       11.02       17.70     32.62 o
 -13   3  18        3.24      -33.00     33.00 o
 -11   3  18       14.66       -8.74     33.96 o
  -9   3  18        4.04      -32.84     32.84 o
  -7   3  18        1.15       -3.25     21.91 o
  -5   3  18        0.00        6.56     32.78 o
  -3   3  18        6.74      -26.33     32.73 o
  -1   3  18        2.96       15.46     30.70 o
 -19   1  19        5.92        5.54     23.08 o
 -17   1  19       26.41       -8.80     35.08 o
 -15   1  19       13.63        2.19     30.76 o
 -13   1  19        0.38       -4.32     32.57 o
 -11   1  19        4.34       25.85     30.81 o
  -9   1  19        0.06      -30.76     30.76 o
  -7   1  19        4.78      -21.54     29.53 o
  -5   1  19        1.47      -33.05     33.05 o
  -3   1  19        1.59       30.44     21.54 o
  -1   1  19        1.55      -21.91     34.06 o
   1   1  19        3.09      -26.55     35.93 o
 -10   2  19        0.26        2.24     21.69 o
  -8   2  19        5.64      -26.71     36.19 o
  -6   2  19        7.06      -26.76     34.12 o
 
